# Supplementary material for: Estimating the Abundance of a Cryptic, Endangered Marsupial, Mala ( Lagorchestes hirsutus ) Using Microsatellite and Single Nucleotide Polymorphism Genotyping Panels
Source: Ecol Evol. 2026 Apr 29;16(5):e73480. doi: 10.1002/ece3.73480 (PMC13125950; doi:10.1002/ece3.73480)
Supplement: Supplementary file 2 — Data S1: Supplementary file 2 [file ECE3-16-e73480-s004.xlsx]

## Sheet: raw_SNP_data
	1093342_86	1104813_37	1119014_63	1125324_78	113508_74	1156843_37	1170780_83	1251327_39	1260763_51	1277441_62	1285949_45	1290955_35	135678_78	145672_60	173377_106	185895_106	204000_48	231761_102	23919_87	322200_34	330751_108	33174_34	332506_102	355492_92	364063_82	381569_100	443164_100	500529_98	512374_84	523850_96	549568_62	570739_98	581143_105	687091_60	706067_104	724843_30	768270_54	792280_58	822_72	86461_78	884188_86	906336_53	917296_108	946248_71	948429_71	962589_78
SC01138	Fail	AA	Fail	Fail	Fail	Fail	Fail	Fail	Fail	Fail	Fail	Fail	Fail	Fail	Fail	Fail	Fail	Fail	Fail	Fail	Fail	Fail	Fail	Fail	Fail	Fail	Fail	Fail	Fail	Fail	Fail	CC	Fail	Fail	TT	Fail	Fail	Fail	Fail	Fail	Fail	Fail	Fail	Fail	Fail	Fail
SC01312	Fail	AA	Fail	Fail	Fail	Fail	Fail	Fail	Fail	Fail	Fail	Fail	Fail	Fail	Fail	Fail	Fail	AT	Fail	Fail	Fail	Fail	Fail	Fail	Fail	Fail	Fail	Fail	Fail	Fail	Fail	TT	GG	Fail	Fail	Fail	Fail	Fail	Fail	Fail	Fail	Fail	Fail	Fail	Fail	Fail
SC01093	Fail	Fail	Fail	GG	Fail	Fail	Fail	Fail	Fail	AA	Fail	Fail	Fail	Fail	Fail	Fail	GG	Fail	Fail	Fail	Fail	Fail	Fail	Fail	CC	Fail	Fail	Fail	GG	Fail	Fail	Fail	Fail	Fail	Fail	Fail	Fail	Fail	Fail	Fail	Fail	Fail	Fail	Fail	Fail	Fail
SC01151	Fail	AA	Fail	Fail	Fail	TT	Fail	Fail	TT	Fail	Fail	Fail	Fail	Fail	Fail	Fail	Fail	AT	Fail	Fail	Fail	Fail	Fail	Fail	Fail	Fail	Fail	Fail	Fail	Fail	Fail	TT	GG	Fail	Fail	Fail	Fail	Fail	Fail	Fail	Fail	Fail	Fail	Fail	Fail	Fail
SC01354	Fail	Fail	Fail	Fail	Fail	Fail	Fail	Fail	Fail	Fail	Fail	Fail	Fail	Fail	Fail	GG	Fail	Fail	Fail	Fail	Fail	Fail	Fail	Fail	Fail	Fail	Fail	Fail	GG	Fail	Fail	TT	GG	Fail	Fail	Fail	Fail	Fail	Fail	Fail	Fail	Fail	Fail	Fail	TT	GG
SC01367	Fail	AA	Fail	Fail	TT	Fail	Fail	Fail	Fail	Fail	Fail	GG	Fail	Fail	Fail	Fail	Fail	Fail	Fail	Fail	Fail	Fail	Fail	Fail	Fail	CC	Fail	Fail	Fail	Fail	Fail	TT	Fail	Fail	CC	Fail	CC	Fail	Fail	Fail	Fail	Fail	Fail	Fail	Fail	Fail
SC01332	Fail	AA	Fail	Fail	Fail	Fail	Fail	Fail	Fail	TT	Fail	GG	Fail	Fail	Fail	Fail	Fail	Fail	Fail	Fail	Fail	Fail	Fail	Fail	Fail	Fail	AA	Fail	Fail	Fail	Fail	TT	GG	Fail	CC	Fail	Fail	AA	Fail	Fail	Fail	Fail	Fail	Fail	Fail	Fail
SC01344	Fail	AA	AA	Fail	Fail	Fail	Fail	Fail	Fail	Fail	Fail	GG	CC	Fail	Fail	GG	Fail	Fail	Fail	Fail	TT	Fail	Fail	Fail	Fail	Fail	Fail	CC	Fail	Fail	Fail	TT	Fail	Fail	Fail	CT	Fail	Fail	Fail	Fail	Fail	Fail	Fail	Fail	Fail	Fail
SC01087	Fail	AA	Fail	Fail	Fail	Fail	AG	Fail	Fail	Fail	Fail	Fail	Fail	Fail	CC	GG	Fail	AT	Fail	Fail	Fail	Fail	Fail	Fail	CC	Fail	Fail	Fail	GG	Fail	Fail	TT	GG	Fail	Fail	Fail	Fail	AA	Fail	Fail	Fail	Fail	Fail	Fail	Fail	Fail
SC01137	Fail	Fail	AA	Fail	Fail	Fail	AA	Fail	TT	Fail	Fail	Fail	Fail	Fail	CC	GG	Fail	Fail	Fail	Fail	Fail	Fail	Fail	Fail	CC	Fail	Fail	Fail	GG	Fail	Fail	TT	GG	Fail	Fail	Fail	Fail	AA	Fail	Fail	Fail	Fail	Fail	Fail	Fail	GG
SC01147_rep	Fail	AA	AA	GG	Fail	Fail	AA	Fail	Fail	Fail	Fail	Fail	Fail	Fail	CC	Fail	AA	Fail	Fail	Fail	Fail	Fail	AA	Fail	Fail	Fail	AA	Fail	Fail	Fail	Fail	Fail	GT	GG	Fail	Fail	Fail	Fail	CC	Fail	Fail	Fail	Fail	Fail	Fail	Fail
SC01157	Fail	AA	Fail	Fail	Fail	Fail	Fail	TT	Fail	Fail	Fail	GG	Fail	Fail	Fail	Fail	AA	Fail	Fail	Fail	Fail	Fail	Fail	Fail	Fail	Fail	Fail	Fail	Fail	CG	Fail	CC	GT	Fail	Fail	TT	Fail	AG	Fail	TT	Fail	Fail	CC	Fail	Fail	GG
SC01340	Fail	AA	GG	Fail	Fail	Fail	Fail	Fail	Fail	Fail	Fail	GG	Fail	Fail	Fail	Fail	Fail	Fail	AA	Fail	Fail	TT	Fail	TT	Fail	TT	Fail	Fail	Fail	Fail	GG	TT	GT	Fail	TT	Fail	Fail	Fail	Fail	Fail	Fail	Fail	Fail	Fail	TT	Fail
SC01104	GG	AA	Fail	Fail	Fail	Fail	Fail	Fail	Fail	Fail	Fail	Fail	CC	Fail	CC	GG	Fail	Fail	Fail	Fail	Fail	Fail	Fail	Fail	Fail	Fail	Fail	CT	GG	Fail	Fail	TT	GT	GG	TT	Fail	Fail	Fail	TT	Fail	GG	Fail	Fail	Fail	Fail	AG
SC01165	Fail	AA	Fail	Fail	Fail	Fail	Fail	Fail	Fail	Fail	Fail	GG	Fail	Fail	Fail	Fail	Fail	AA	AA	Fail	Fail	Fail	Fail	GG	Fail	CC	AA	Fail	Fail	Fail	Fail	Fail	GT	Fail	TT	Fail	CC	AA	Fail	TT	Fail	GG	Fail	Fail	TT	Fail
SC01106_rep	Fail	AA	Fail	Fail	Fail	CC	AA	Fail	TT	AA	Fail	Fail	Fail	Fail	Fail	Fail	Fail	Fail	Fail	Fail	Fail	CC	Fail	Fail	Fail	Fail	Fail	CC	Fail	Fail	Fail	TT	GT	AA	TT	Fail	Fail	AA	Fail	Fail	AA	GG	Fail	Fail	Fail	GG
SC01310	Fail	AA	Fail	Fail	Fail	Fail	AA	Fail	Fail	TT	Fail	GG	Fail	Fail	Fail	Fail	Fail	Fail	Fail	CC	Fail	Fail	AA	TT	Fail	Fail	AA	CC	GG	GG	Fail	TT	GT	Fail	CC	Fail	Fail	Fail	Fail	Fail	Fail	Fail	TT	Fail	Fail	Fail
SC01124	Fail	AA	Fail	Fail	CC	Fail	Fail	TT	Fail	Fail	Fail	Fail	Fail	AA	Fail	Fail	Fail	AA	Fail	Fail	Fail	CC	Fail	GG	CC	Fail	Fail	Fail	GG	CC	CC	Fail	GT	Fail	CC	TT	Fail	AG	Fail	Fail	Fail	Fail	Fail	Fail	Fail	GG
SC01320	Fail	AA	Fail	GG	Fail	Fail	Fail	Fail	Fail	Fail	Fail	GG	Fail	Fail	Fail	Fail	Fail	TT	Fail	TT	Fail	TT	Fail	Fail	Fail	Fail	Fail	CC	Fail	CC	Fail	TT	GT	AA	CT	Fail	Fail	GG	CC	TT	GG	Fail	Fail	Fail	CC	Fail
SC01154	Fail	AA	Fail	Fail	Fail	CC	Fail	CC	TT	Fail	AG	AA	TT	Fail	CT	Fail	Fail	Fail	Fail	CC	Fail	CC	AA	Fail	Fail	CC	AA	CC	Fail	Fail	Fail	Fail	GT	Fail	Fail	TT	Fail	Fail	Fail	CC	Fail	Fail	CC	Fail	Fail	Fail
SC01331	GG	AA	Fail	Fail	CC	Fail	Fail	TT	Fail	Fail	Fail	Fail	Fail	AA	Fail	Fail	Fail	Fail	Fail	Fail	CC	CC	Fail	Fail	Fail	Fail	AA	Fail	GG	CC	CC	Fail	GT	Fail	CC	TT	CC	AG	Fail	TT	Fail	Fail	Fail	Fail	Fail	GG
SC01106	Fail	AA	Fail	GG	Fail	Fail	Fail	Fail	Fail	AA	GG	GG	Fail	Fail	Fail	Fail	Fail	AA	Fail	CC	TT	CC	GG	GG	Fail	CT	Fail	Fail	GG	Fail	Fail	CT	GT	AA	TT	TT	Fail	Fail	Fail	Fail	Fail	Fail	CC	Fail	Fail	Fail
SC01147	Fail	AA	Fail	Fail	Fail	CC	Fail	Fail	Fail	Fail	AA	GG	Fail	Fail	CC	Fail	AA	Fail	AA	Fail	TT	Fail	Fail	TT	CC	Fail	Fail	Fail	Fail	Fail	Fail	CC	GT	Fail	TT	TT	CT	AA	Fail	Fail	GG	GG	Fail	Fail	CC	Fail
SC01322	GG	AA	AA	Fail	TT	CC	Fail	TT	Fail	Fail	Fail	GG	Fail	AA	Fail	Fail	Fail	Fail	Fail	Fail	Fail	CT	Fail	Fail	Fail	Fail	Fail	Fail	GG	CC	CC	Fail	GT	Fail	CC	TT	CC	AG	Fail	TT	Fail	Fail	Fail	Fail	Fail	GG
SC01345	Fail	AA	Fail	Fail	CC	Fail	Fail	TT	Fail	Fail	Fail	Fail	Fail	AA	Fail	Fail	Fail	AA	Fail	Fail	CC	CC	Fail	GG	CC	Fail	Fail	Fail	GG	CC	CC	Fail	GT	Fail	CC	TT	CC	AG	Fail	Fail	Fail	Fail	Fail	Fail	TT	GG
SC01110	Fail	AA	Fail	Fail	CC	CC	Fail	TT	Fail	Fail	Fail	GG	Fail	AA	TT	Fail	Fail	AA	Fail	Fail	Fail	CC	Fail	Fail	Fail	Fail	AA	Fail	GG	CC	CC	TT	Fail	Fail	CC	TT	CC	AG	TT	Fail	Fail	Fail	Fail	AA	Fail	GG
SC01116	GG	AA	AA	AA	Fail	CC	Fail	Fail	TT	Fail	GG	Fail	Fail	Fail	CC	Fail	AA	AT	Fail	Fail	Fail	CT	AA	TT	Fail	Fail	AA	Fail	Fail	GG	Fail	Fail	Fail	Fail	TT	Fail	CC	AA	TT	TT	Fail	Fail	Fail	Fail	CC	Fail
SC01113	Fail	AA	Fail	Fail	TT	CT	AA	Fail	Fail	Fail	Fail	GG	TT	Fail	CC	Fail	GG	AA	Fail	CC	CT	Fail	GG	TT	Fail	Fail	Fail	CC	Fail	GG	Fail	Fail	GT	Fail	TT	Fail	Fail	GG	TT	TT	GG	GG	Fail	Fail	CC	Fail
SC01369_rep	GG	AA	Fail	Fail	Fail	TT	Fail	TT	Fail	Fail	Fail	Fail	CT	AA	Fail	Fail	AA	Fail	Fail	CC	CT	Fail	AG	TT	Fail	Fail	Fail	CC	Fail	CC	Fail	CC	GT	Fail	Fail	TT	Fail	AA	TT	TT	GG	Fail	CC	Fail	CT	GG
SC01393	GG	AA	Fail	Fail	Fail	CC	Fail	TT	TT	Fail	GG	Fail	Fail	AA	CT	Fail	Fail	Fail	AC	Fail	Fail	CT	Fail	TT	Fail	CT	CC	Fail	AG	CC	CC	Fail	GT	AA	CT	Fail	CC	Fail	CT	TT	GG	Fail	Fail	Fail	Fail	Fail
SC01097	Fail	AA	Fail	AG	CC	Fail	AA	TT	GG	Fail	Fail	GG	CC	AA	TT	Fail	Fail	AT	Fail	CC	Fail	CT	Fail	Fail	CC	Fail	AA	CC	AG	CC	Fail	TT	Fail	Fail	CC	TT	Fail	Fail	Fail	Fail	AA	Fail	Fail	AA	Fail	GG
SC01134	Fail	Fail	Fail	Fail	Fail	CC	Fail	TT	TT	AA	Fail	AA	Fail	Fail	CC	Fail	AA	AT	CC	Fail	Fail	CT	AG	Fail	Fail	TT	Fail	Fail	GG	GG	CC	CC	GT	AA	TT	CC	CC	Fail	Fail	Fail	GG	Fail	Fail	Fail	CT	GG
SC01354_rep	Fail	AA	Fail	Fail	TT	CC	Fail	Fail	GT	AT	Fail	AG	Fail	Fail	CT	Fail	Fail	AT	AA	Fail	CT	Fail	Fail	GT	Fail	CT	CC	Fail	AA	CC	CG	CC	GT	AA	Fail	CC	CT	Fail	CT	Fail	GG	Fail	Fail	Fail	CT	Fail
SC01315	GG	AA	Fail	GG	Fail	CC	Fail	TT	Fail	AA	Fail	Fail	TT	Fail	TT	Fail	AA	AT	Fail	Fail	CC	CC	Fail	Fail	Fail	TT	AA	CC	Fail	Fail	GG	Fail	GT	Fail	CT	TT	CC	GG	CT	TT	Fail	Fail	TT	Fail	TT	Fail
SC01374	Fail	AA	Fail	AG	TT	CT	AG	CC	TT	AT	AG	Fail	CT	AG	Fail	Fail	AA	Fail	Fail	CT	Fail	CC	Fail	GT	Fail	Fail	CC	CT	AA	CC	GG	Fail	GT	Fail	Fail	CT	Fail	Fail	Fail	CT	AG	Fail	Fail	Fail	CT	Fail
SC01390	AG	AA	Fail	Fail	Fail	CT	Fail	CC	Fail	Fail	GG	Fail	Fail	AA	CC	Fail	AA	AT	Fail	CC	CT	CC	Fail	GG	Fail	CT	CC	CT	AG	CG	CC	Fail	GT	Fail	Fail	TT	Fail	AG	Fail	TT	Fail	Fail	Fail	Fail	CC	AA
SC01079	GG	AA	Fail	Fail	Fail	TT	AA	TT	TT	AA	AA	Fail	Fail	Fail	CC	Fail	AG	AA	Fail	CC	CC	Fail	Fail	Fail	Fail	Fail	AC	Fail	AA	Fail	Fail	CC	GT	AA	TT	CC	Fail	AA	TT	TT	GG	GG	Fail	Fail	CC	Fail
SC01337	AA	AA	Fail	Fail	CC	Fail	Fail	TT	Fail	AT	Fail	Fail	CC	Fail	TT	Fail	AA	AA	Fail	CC	CC	CC	GG	Fail	Fail	Fail	AA	Fail	Fail	CG	CC	Fail	GT	GG	Fail	TT	CC	Fail	CT	CT	GG	GG	CT	Fail	CT	Fail
SC01404	Fail	AA	Fail	AG	Fail	CC	AG	TT	TT	AT	Fail	Fail	TT	Fail	CT	Fail	Fail	AA	AC	Fail	Fail	CC	GG	Fail	Fail	Fail	AA	CC	AG	Fail	Fail	Fail	GT	AG	CT	CT	Fail	GG	Fail	TT	GG	GG	Fail	Fail	CT	AA
SC01102	AA	AA	GG	AG	Fail	CC	GG	TT	Fail	AA	GG	AG	Fail	Fail	Fail	GG	AA	AT	CC	Fail	CT	CT	Fail	Fail	CC	Fail	AA	Fail	AA	CC	Fail	CC	Fail	AA	Fail	CT	Fail	AA	Fail	CC	Fail	AG	CC	Fail	Fail	Fail
SC01121	GG	AA	Fail	Fail	CT	Fail	Fail	TT	TT	AT	Fail	GG	CT	Fail	CC	Fail	Fail	AT	CC	Fail	Fail	CT	AG	Fail	Fail	Fail	CC	CT	AG	GG	Fail	TT	GT	AA	CT	CC	Fail	AA	CT	CT	GG	Fail	Fail	Fail	CT	Fail
SC01372	GG	AA	AG	Fail	Fail	CC	GG	Fail	Fail	Fail	Fail	GG	CC	Fail	CC	Fail	AA	Fail	Fail	Fail	Fail	TT	AA	TT	Fail	Fail	AA	CC	AA	CC	Fail	TT	GT	AA	Fail	CT	Fail	GG	CT	TT	GG	AA	CT	Fail	TT	Fail
SC01122	GG	AA	Fail	GG	TT	TT	Fail	Fail	Fail	TT	Fail	GG	CC	Fail	CC	Fail	Fail	AA	AC	TT	CC	TT	Fail	TT	Fail	CC	AA	Fail	AA	Fail	Fail	TT	GT	AA	CT	Fail	Fail	GG	CC	TT	GG	GG	Fail	Fail	CC	Fail
SC01136	AG	AA	Fail	Fail	TT	Fail	AG	Fail	GT	AT	GG	Fail	Fail	Fail	CC	Fail	AA	Fail	AC	TT	Fail	CT	AA	TT	Fail	TT	AA	Fail	AA	CC	Fail	CC	GT	AG	CT	Fail	CT	Fail	TT	CC	GG	AG	Fail	Fail	CC	Fail
SC01342	Fail	AA	AG	Fail	Fail	Fail	Fail	TT	TT	AA	Fail	GG	CC	Fail	CT	Fail	AA	AA	AA	Fail	TT	TT	AA	Fail	Fail	CT	Fail	CT	AA	GG	Fail	CT	GT	AA	CT	CC	Fail	GG	Fail	TT	Fail	GG	CC	Fail	CT	Fail
SC01369	GG	AA	Fail	GG	Fail	TT	Fail	TT	Fail	TT	AG	Fail	CT	AA	CC	Fail	AA	AT	AA	Fail	Fail	Fail	AG	Fail	Fail	CC	AA	CC	AG	Fail	CC	CC	GT	Fail	CC	CT	Fail	AA	Fail	TT	GG	GG	CC	Fail	Fail	Fail
SC01389	AG	AA	AA	AG	Fail	CC	Fail	CT	GT	Fail	GG	Fail	CT	Fail	CT	Fail	Fail	AT	AC	CT	CT	CT	AG	Fail	Fail	CT	AC	Fail	Fail	CG	CG	CT	GT	Fail	Fail	CT	Fail	Fail	TT	TT	GG	Fail	TT	Fail	CT	Fail
SC01083	AA	Fail	Fail	GG	TT	CT	AG	TT	TT	AA	GG	GG	Fail	Fail	TT	Fail	AA	AA	AA	TT	Fail	Fail	GG	GG	Fail	CC	Fail	TT	AG	Fail	Fail	CC	GT	GG	Fail	TT	CC	Fail	TT	TT	GG	AA	CC	Fail	Fail	Fail
SC01114	GG	AA	Fail	Fail	CC	CC	GG	Fail	TT	AA	AG	AG	TT	Fail	CC	Fail	Fail	AA	AC	CC	Fail	CC	Fail	TT	Fail	CC	Fail	CT	AA	CG	CC	Fail	GT	AG	CC	TT	CC	Fail	TT	TT	Fail	AG	TT	Fail	Fail	Fail
SC01115	AG	AA	Fail	Fail	CC	CC	AG	TT	GT	AA	Fail	Fail	CT	AA	CT	Fail	AG	Fail	Fail	Fail	Fail	TT	AA	GT	Fail	CC	CC	CT	Fail	CG	GG	CC	Fail	AA	TT	CC	CT	Fail	CC	CT	AA	GG	Fail	Fail	Fail	AA
SC01158	AA	AA	AA	AA	CC	CT	AA	TT	Fail	Fail	Fail	Fail	CC	Fail	Fail	Fail	AA	AA	CC	CC	CC	Fail	GG	TT	CC	Fail	CC	TT	AA	GG	Fail	Fail	GT	Fail	TT	CC	Fail	Fail	CC	CC	AA	Fail	CC	Fail	TT	AA
SC01350	AA	AA	Fail	GG	TT	CT	Fail	CC	GG	AA	Fail	AG	CT	Fail	CT	Fail	AA	TT	AA	CC	Fail	CC	GG	GG	Fail	Fail	AA	CC	AG	Fail	Fail	Fail	GT	GG	TT	TT	CC	Fail	CC	CC	GG	Fail	Fail	Fail	CT	Fail
SC01365	AA	AA	Fail	Fail	TT	CC	AG	TT	Fail	AT	GG	AA	CC	Fail	TT	Fail	AA	Fail	AA	Fail	CT	CT	AG	TT	Fail	Fail	Fail	TT	AA	Fail	Fail	CC	GT	AA	CT	CC	Fail	GG	TT	CT	AA	GG	Fail	Fail	CT	Fail
SC01143	AG	AA	Fail	Fail	Fail	Fail	AA	CT	TT	TT	GG	Fail	CT	Fail	CC	Fail	AA	AA	AA	CC	CC	TT	GG	TT	CC	Fail	Fail	TT	AA	CC	Fail	CT	GT	Fail	TT	CT	Fail	AA	Fail	TT	AA	AA	CC	Fail	TT	Fail
SC01338	AG	AA	Fail	Fail	Fail	CT	AG	TT	Fail	AA	Fail	Fail	CT	AG	Fail	Fail	Fail	Fail	AA	CT	CT	CT	Fail	GG	Fail	CC	Fail	CT	AG	CC	GG	Fail	GT	AG	CT	CT	CT	AG	TT	TT	GG	GG	TT	Fail	CC	AA
SC01366_rep	GG	AA	Fail	GG	TT	CC	AA	TT	Fail	Fail	GG	Fail	TT	Fail	TT	Fail	AA	Fail	AA	CC	Fail	TT	AG	Fail	CT	Fail	CC	CC	AG	CC	CC	Fail	Fail	AA	CT	CT	Fail	AG	TT	TT	AG	AA	Fail	Fail	TT	AA
SC01377	AG	AA	AG	Fail	CC	CC	GG	Fail	TT	AA	GG	Fail	TT	Fail	TT	Fail	Fail	TT	AA	CC	CC	CT	Fail	TT	Fail	Fail	CC	TT	AA	CC	CG	TT	GT	AA	Fail	Fail	CT	AA	TT	Fail	AA	AG	Fail	Fail	Fail	AA
SC01075	GG	AA	Fail	GG	Fail	TT	Fail	Fail	Fail	TT	GG	GG	CC	Fail	CC	Fail	Fail	AA	AA	TT	CC	TT	AA	TT	Fail	Fail	AA	CC	AA	CC	Fail	TT	GT	AA	Fail	CC	CC	GG	TT	TT	Fail	GG	CC	CC	CC	Fail
SC01170	Fail	AA	AG	Fail	Fail	CC	AG	TT	Fail	AA	GG	GG	CC	GG	CT	Fail	Fail	AA	Fail	TT	TT	CT	AA	TT	CT	CT	CC	CC	AA	CC	Fail	CT	Fail	AA	CT	Fail	CC	Fail	TT	CC	GG	Fail	TT	Fail	TT	Fail
SC01324	GG	AA	AA	Fail	CT	Fail	GG	TT	GT	Fail	AA	Fail	CC	Fail	CT	Fail	AA	AT	AA	CC	Fail	CT	GG	GG	Fail	CC	AA	CC	Fail	CG	Fail	CC	GT	AG	CC	TT	CT	Fail	CC	TT	GG	Fail	CC	Fail	Fail	AG
SC01366	GG	AA	AG	Fail	TT	CC	AA	TT	GG	Fail	GG	AA	TT	GG	TT	Fail	AA	AA	AA	CC	Fail	TT	Fail	TT	Fail	Fail	Fail	CC	AA	CC	CG	CT	Fail	AA	Fail	Fail	CT	Fail	TT	TT	AG	Fail	TT	Fail	TT	AA
SC01381	GG	AA	AA	GG	TT	Fail	Fail	TT	GT	AT	Fail	GG	TT	AG	Fail	Fail	AA	Fail	CC	CC	CT	Fail	AG	Fail	Fail	CT	CC	Fail	AG	Fail	Fail	TT	GT	AA	CT	CC	CT	AA	Fail	CT	GG	GG	CT	Fail	CT	AA
SC01388	Fail	AA	AG	AG	CT	CC	Fail	TT	Fail	AA	AG	GG	CT	Fail	CT	Fail	Fail	AA	Fail	CC	Fail	TT	AG	GT	Fail	TT	Fail	CC	GG	CC	CC	TT	Fail	AA	CT	TT	CT	AG	Fail	CC	GG	GG	TT	Fail	TT	Fail
SC01130	GG	AA	Fail	Fail	CT	CT	AA	CT	Fail	AT	AG	AG	CT	GG	CT	Fail	Fail	AT	AC	Fail	TT	TT	AG	GT	Fail	TT	Fail	TT	AG	CG	CC	CT	Fail	AG	CT	TT	Fail	AG	TT	CC	Fail	GG	Fail	Fail	TT	AA
SC01148	Fail	AA	AA	GG	CC	CC	GG	Fail	TT	AA	AA	AG	CT	Fail	CT	Fail	AG	AA	AA	CC	CT	CC	Fail	Fail	Fail	CC	CC	CT	AA	CC	GG	CC	Fail	Fail	TT	Fail	Fail	AA	TT	TT	GG	Fail	TT	Fail	CC	AG
SC01166	GG	AA	Fail	AA	Fail	CC	GG	TT	TT	AA	AG	Fail	CT	Fail	TT	Fail	Fail	AA	AA	CC	Fail	CC	GG	GG	Fail	TT	CC	CT	AG	CC	GG	TT	GT	AA	Fail	CT	CC	Fail	CC	CC	Fail	GG	CC	Fail	CT	Fail
SC01166_rep	GG	AA	Fail	Fail	TT	CC	GG	TT	TT	AA	Fail	Fail	CT	Fail	TT	Fail	Fail	AA	AA	CC	CC	CC	GG	GG	CT	Fail	CC	CT	Fail	CC	GG	TT	GT	AA	CT	CT	CC	Fail	CC	CC	AA	GG	Fail	Fail	Fail	GG
SC01099	GG	AA	Fail	GG	CC	CC	AG	TT	GT	TT	Fail	GG	CT	Fail	CT	Fail	AA	AT	Fail	Fail	Fail	CT	AA	TT	CT	CC	AA	CC	Fail	CG	CG	CC	GT	Fail	CT	Fail	Fail	GG	TT	TT	GG	AG	Fail	AC	CT	AG
SC01164	GG	AA	AG	Fail	CT	CT	Fail	Fail	GT	AA	GG	GG	TT	Fail	TT	Fail	AG	TT	AA	Fail	CT	TT	AG	GT	Fail	Fail	AC	TT	AA	CC	CC	CT	GT	AG	CT	TT	TT	AG	CT	CT	Fail	AA	Fail	Fail	Fail	AG
SC01343	AG	AA	AA	Fail	TT	TT	GG	TT	GT	AA	AG	Fail	CT	Fail	TT	Fail	AA	Fail	AC	CC	Fail	TT	GG	GG	CC	CT	Fail	Fail	AA	CC	GG	CC	GT	GG	Fail	CT	CT	Fail	TT	CT	GG	Fail	CC	Fail	CT	AA
SC01067	AG	AA	Fail	AG	CT	CC	GG	TT	Fail	AA	GG	Fail	CT	AG	CC	Fail	AG	AA	CC	CT	CC	CC	AG	Fail	Fail	Fail	CC	CC	AA	CG	Fail	CT	GT	AG	CT	CC	CT	Fail	TT	TT	GG	Fail	TT	Fail	CT	AA
SC01086	GG	AA	Fail	GG	CC	CT	Fail	TT	GT	AA	GG	GG	CT	Fail	CT	Fail	AG	AA	AC	TT	Fail	Fail	AA	TT	TT	CC	AA	CT	AA	CC	Fail	CT	GT	AA	Fail	Fail	Fail	GG	Fail	TT	GG	AG	CT	AA	CT	GG
SC01108	AA	AA	GG	GG	Fail	CT	GG	TT	Fail	AA	AG	AG	CT	Fail	Fail	Fail	AA	AT	AC	Fail	Fail	CT	AG	Fail	CC	CC	AA	CT	AG	CC	CG	CC	GT	AA	CT	TT	CT	AA	TT	CC	Fail	Fail	CT	AC	Fail	AG
SC01139	AA	AA	Fail	Fail	CC	TT	Fail	CC	TT	AT	GG	Fail	CT	Fail	CC	Fail	AA	AA	Fail	TT	CT	CT	AA	TT	TT	TT	AC	CC	Fail	CC	GG	CT	GT	AG	CC	TT	Fail	GG	TT	CC	GG	Fail	CC	Fail	CC	AA
SC01140	AA	AA	AA	AG	CT	Fail	AG	CC	GT	Fail	GG	Fail	CT	AG	CC	Fail	Fail	AA	AC	TT	CC	CT	AA	TT	TT	TT	AC	CC	Fail	CC	GG	Fail	GT	AG	CC	TT	Fail	GG	TT	Fail	GG	GG	CT	Fail	CC	Fail
SC01169	Fail	AA	Fail	Fail	TT	CC	Fail	TT	TT	AA	GG	GG	CC	GG	CT	Fail	Fail	AA	AC	TT	TT	CC	AA	TT	CT	CT	Fail	CC	AA	CC	CG	Fail	Fail	AA	CT	CT	CC	Fail	TT	CC	GG	AG	TT	Fail	TT	AA
SC01329	AA	AA	AG	Fail	Fail	Fail	AG	TT	TT	AA	AG	GG	CC	Fail	TT	Fail	AA	AA	AA	CT	Fail	TT	AG	GT	Fail	TT	CC	CT	Fail	CC	CG	CT	GT	AA	TT	CT	CC	GG	CC	CT	AG	GG	Fail	Fail	Fail	GG
SC01346	AA	AA	Fail	AG	CT	CT	AG	CC	GT	AT	GG	Fail	CT	Fail	CC	Fail	AG	Fail	Fail	TT	CT	CT	AA	TT	TT	Fail	Fail	CC	Fail	CC	GG	CT	GT	AG	Fail	TT	CT	AG	TT	CT	GG	GG	CT	Fail	CC	AA
SC01357	Fail	AA	AG	Fail	TT	CC	AA	TT	Fail	AT	GG	Fail	TT	AG	TT	Fail	AA	AA	AA	CC	CT	TT	AG	GT	CT	Fail	Fail	CC	AG	CC	CG	CT	GT	AA	Fail	CT	CT	AG	Fail	TT	AG	AG	Fail	Fail	TT	AA
SC01371	AG	AA	AG	AG	TT	CT	AA	Fail	Fail	AA	AG	AG	CT	AA	CT	Fail	AG	TT	AA	CC	CT	CT	GG	GG	TT	CT	Fail	CT	AA	Fail	Fail	TT	Fail	GG	TT	TT	CT	AG	CC	TT	AG	Fail	CC	Fail	Fail	Fail
SC01080	AG	AA	Fail	AG	Fail	CC	GG	TT	TT	AA	GG	AG	CT	Fail	CC	Fail	AG	AA	CC	Fail	CC	CC	AG	Fail	CT	TT	CC	CC	AA	CG	CG	CT	Fail	AG	Fail	CC	CT	Fail	TT	TT	GG	GG	TT	CC	Fail	AA
SC01088	AA	AA	Fail	AA	CC	Fail	GG	CT	TT	AA	Fail	AG	CC	GG	CT	Fail	AA	AA	AA	Fail	TT	CC	AA	GT	TT	CC	Fail	CC	Fail	CG	GG	CC	GT	AA	TT	TT	Fail	AA	CC	TT	AG	GG	CC	Fail	Fail	AG
SC01095	AG	AA	GG	Fail	CC	CT	AG	Fail	Fail	Fail	AG	AG	CT	Fail	CT	CG	AA	AT	AC	CC	TT	CT	GG	GG	TT	CC	CC	Fail	Fail	CC	CG	CT	GT	AG	TT	CT	CT	GG	CC	TT	Fail	AG	TT	CC	Fail	Fail
SC01109	Fail	AA	AA	GG	TT	CT	AG	CC	TT	TT	GG	GG	CT	AG	CT	GG	Fail	AT	AA	CC	Fail	TT	AA	TT	TT	CC	AA	Fail	AG	CG	GG	CT	GT	AA	Fail	Fail	CC	AG	Fail	TT	GG	GG	TT	Fail	Fail	Fail
SC01131	GG	Fail	Fail	Fail	TT	CT	GG	CT	Fail	AA	GG	GG	TT	AA	TT	Fail	AG	TT	AA	CC	CT	TT	AG	GT	TT	Fail	Fail	TT	AA	CC	CC	CT	GT	Fail	Fail	TT	TT	AG	CT	CT	AG	AA	CT	Fail	CT	AA
SC01107	Fail	AA	Fail	AA	TT	CT	AG	TT	Fail	AA	GG	GG	CT	GG	CT	GG	AG	Fail	AC	CT	Fail	CT	AA	Fail	CC	TT	CC	CT	GG	CG	CC	CC	GT	AA	CT	CT	CC	AG	TT	CC	Fail	GG	TT	AC	Fail	Fail
SC01132	GG	AA	AG	GG	TT	CC	AA	TT	GT	AT	GG	AA	TT	Fail	TT	Fail	AA	AA	AA	CC	Fail	TT	AG	GT	Fail	CT	AC	CC	AG	CC	Fail	CT	Fail	AA	CT	CT	CT	Fail	TT	TT	Fail	AG	TT	Fail	TT	AA
SC01133	Fail	AA	AA	GG	TT	CT	AG	TT	Fail	AT	GG	AG	CT	AA	CC	Fail	AA	AA	AC	TT	CC	Fail	AA	TT	TT	CT	AA	Fail	Fail	CC	Fail	CC	GT	AG	Fail	TT	CT	AG	TT	CC	GG	AG	CC	Fail	CC	AG
SC01150	Fail	AA	AG	Fail	Fail	CC	Fail	CC	GT	AT	GG	Fail	TT	AG	CC	Fail	AA	AT	CC	CT	CT	CT	AG	GT	CC	Fail	Fail	CC	AA	CG	GG	CT	GT	AG	CC	TT	CT	GG	CT	TT	GG	GG	TT	Fail	CT	AA
SC01325	AA	AA	Fail	AG	CC	CT	GG	TT	Fail	AA	AG	Fail	CC	GG	CT	Fail	AA	AA	AA	CT	TT	TT	AA	TT	CT	Fail	Fail	Fail	AG	GG	GG	CT	GT	AA	CT	CC	CT	AG	CC	TT	AG	GG	CC	Fail	Fail	AG
SC01392	AA	AA	GG	AG	CC	CC	AG	TT	Fail	AT	AG	AG	CT	Fail	CT	Fail	AA	AT	AA	Fail	Fail	CT	GG	GG	CT	CC	AA	CC	AA	Fail	Fail	CT	GT	AG	TT	CT	CT	GG	CC	CC	Fail	AG	TT	Fail	CT	AA
SC01394	AA	AA	AA	GG	TT	TT	AA	TT	TT	AT	AG	AG	CC	GG	CT	Fail	AG	AA	Fail	Fail	Fail	TT	AA	TT	Fail	CC	Fail	CT	GG	CC	CC	TT	GT	AA	TT	Fail	CC	Fail	CC	TT	GG	GG	CC	Fail	CT	GG
SC01111	AG	AA	Fail	AA	TT	CT	AG	TT	Fail	AA	GG	GG	CT	GG	CT	Fail	Fail	AT	AC	CT	Fail	CT	AA	Fail	CC	TT	CC	CT	AG	CG	CG	CC	GT	AA	CT	CT	CC	AG	TT	CC	GG	GG	TT	Fail	CT	Fail
SC01126	GG	AA	Fail	Fail	CT	CT	GG	CT	Fail	AA	GG	GG	TT	AA	TT	Fail	GG	TT	AA	CC	CT	TT	Fail	GT	TT	CT	AA	TT	AA	CC	CC	CT	GT	Fail	CT	TT	TT	GG	CT	CT	Fail	AA	CC	Fail	CT	AG
SC01135	AA	AA	AG	AG	Fail	CT	GG	TT	TT	AA	AG	Fail	TT	AG	CC	Fail	AA	AT	CC	Fail	CT	CT	Fail	Fail	CC	TT	CC	CT	AG	GG	CC	CC	GT	AG	TT	CT	CC	AG	CT	CT	GG	GG	Fail	Fail	CT	AG
SC01153_rep	AA	AA	AA	GG	Fail	TT	Fail	TT	Fail	AT	Fail	Fail	CC	GG	CT	Fail	AG	AA	AC	Fail	CT	TT	AA	GT	CT	CT	AA	CT	AG	CC	CG	TT	GT	AA	TT	CT	CC	AG	CC	TT	GG	GG	CC	Fail	CT	GG
SC01326	GG	AA	AG	AG	CT	CC	Fail	TT	Fail	AA	AG	Fail	CT	GG	TT	Fail	AA	AT	AA	CC	CT	CT	AG	GG	CC	CT	Fail	CT	AG	CC	CG	CC	GT	AG	Fail	CC	CT	Fail	TT	TT	GG	GG	TT	Fail	CT	AA
SC01334	Fail	AA	Fail	GG	Fail	TT	AG	TT	GT	AA	AG	AG	CC	AG	CC	Fail	AG	AA	AC	CT	CC	TT	AG	Fail	TT	CT	AC	CC	AA	Fail	Fail	CC	GT	AA	TT	CC	CT	AA	CT	TT	GG	GG	CC	Fail	CT	AA
SC01363	GG	AA	Fail	GG	TT	CT	GG	TT	GT	AT	AG	AG	CT	GG	Fail	Fail	AA	TT	AA	Fail	CT	CT	AA	TT	CT	TT	AA	CC	AA	GG	CG	CC	GT	Fail	CT	TT	CT	AG	CC	CC	Fail	GG	Fail	Fail	CT	AG
SC01084	GG	AA	AA	GG	Fail	TT	AG	TT	GT	TT	AA	Fail	CC	AG	CT	Fail	AA	AT	AA	CC	CC	CT	GG	GG	Fail	CC	AA	CC	AA	CG	Fail	CC	GT	Fail	CC	CT	CT	AG	CT	TT	GG	GG	CC	Fail	CC	AG
SC01103	AG	AA	AG	AG	Fail	CC	GG	TT	GG	AA	AG	Fail	CC	GG	CT	Fail	AG	AA	AA	CC	Fail	TT	GG	GG	CC	Fail	AA	CC	AG	CC	Fail	CC	GT	AA	CT	CC	CC	GG	CT	TT	AG	GG	TT	Fail	TT	GG
SC01112	GG	AA	AA	Fail	CC	CT	AG	CC	Fail	AT	GG	AG	TT	AG	CT	Fail	AG	AA	AA	Fail	CT	TT	AA	TT	CC	Fail	AA	CT	AG	Fail	GG	CT	GT	GG	CT	TT	CT	GG	CT	TT	GG	AA	TT	Fail	CT	AA
SC01155	AG	AA	Fail	GG	Fail	CT	AG	TT	Fail	AT	AG	GG	TT	AA	TT	Fail	Fail	TT	AC	CT	CT	CT	GG	GG	TT	TT	CC	TT	AA	CG	GG	TT	GT	AG	CT	CT	TT	GG	CT	CT	AG	Fail	TT	Fail	CT	AA
SC01082	AG	AA	Fail	GG	CC	CT	AG	Fail	GG	AT	GG	GG	CT	GG	CC	GG	AG	AA	AA	Fail	CT	TT	AA	TT	Fail	CC	AA	CT	AA	CC	CG	CC	GT	AA	Fail	CT	CT	GG	TT	TT	GG	GG	CT	AC	CT	Fail
SC01089	GG	AA	Fail	GG	CC	CC	GG	CC	TT	AA	AG	Fail	TT	Fail	Fail	CG	AG	AA	AA	CT	CT	CT	Fail	GT	CT	CT	AA	TT	AA	CC	CC	CC	GT	GG	TT	TT	TT	GG	TT	TT	AG	Fail	TT	AC	CT	AA
SC01089_rep	GG	AA	AA	GG	CC	CC	GG	CC	TT	AA	AG	AG	TT	Fail	CT	Fail	AG	AA	AA	CT	CT	CT	AG	GT	CT	Fail	AA	TT	AA	CC	CG	CC	GT	GG	TT	TT	TT	GG	TT	TT	Fail	AG	TT	Fail	CT	Fail
SC01123	AA	AA	Fail	Fail	CT	CT	AG	CT	GT	AT	AG	AG	TT	Fail	CT	GG	AA	AA	AC	TT	CC	CC	AG	GT	CT	CT	CC	CT	AA	CC	CG	CC	GT	AG	CC	Fail	CT	GG	TT	CC	AG	GG	Fail	Fail	CT	AA
SC01130_rep	GG	AA	AG	AG	Fail	CT	AA	CC	GT	TT	AG	AG	CT	GG	CT	Fail	AG	AT	AC	CT	TT	TT	AG	GT	Fail	TT	CC	TT	AG	CG	CC	CT	GT	AG	CT	TT	CT	Fail	TT	Fail	AG	GG	CT	Fail	TT	AA
SC01146	AG	AA	AA	GG	TT	CT	AG	CC	Fail	AT	GG	AG	CT	AA	CC	Fail	AA	AA	AC	TT	CC	CT	AA	TT	TT	CT	AA	CT	AG	CC	CG	CC	GT	AG	CT	TT	CT	Fail	TT	CC	GG	Fail	CT	Fail	CC	Fail
SC01161	AG	AA	AG	GG	CT	CT	AA	TT	GT	AA	GG	GG	CT	Fail	CT	Fail	AG	AA	AC	Fail	CT	CT	AA	TT	TT	Fail	AA	CT	AA	CC	CG	CT	GT	AA	CT	CT	CT	GG	CT	TT	GG	Fail	CT	Fail	CT	GG
SC01162_rep	AG	AA	GG	GG	TT	CT	AG	CT	TT	AT	AG	GG	CC	GG	CT	Fail	AG	AT	AC	Fail	CT	CT	AA	TT	CT	Fail	Fail	CT	AG	CC	GG	CT	GT	AA	CC	TT	CC	AA	TT	CT	Fail	AG	TT	Fail	TT	AA
SC01168	GG	AA	AA	AG	TT	TT	AA	CC	GT	AT	AG	AA	CC	Fail	CC	Fail	GG	TT	AA	Fail	TT	TT	GG	GT	TT	TT	AA	CC	AG	GG	CG	CT	GT	AG	CT	TT	TT	AG	CT	TT	Fail	AA	Fail	Fail	CT	AG
SC01316	AA	AA	Fail	AG	CC	CC	AG	TT	GT	AT	AG	AG	CT	AA	CT	Fail	AA	AT	AA	CT	TT	CT	GG	GG	CT	CC	AA	CC	AA	GG	CG	CT	GT	AG	TT	CT	Fail	GG	CC	CC	Fail	Fail	TT	Fail	CT	AA
SC01370	AG	AA	AA	Fail	Fail	CC	GG	TT	GT	AA	GG	AG	CT	AG	CC	Fail	AG	AA	CC	Fail	CC	CC	AG	GT	CT	Fail	CC	CC	AA	CG	CG	CT	GT	AG	CT	CC	CT	AG	TT	TT	GG	GG	TT	Fail	CT	AA
SC01373_rep	AG	AA	AA	AA	CT	CC	AG	CT	Fail	AT	GG	Fail	TT	AG	CT	Fail	AA	AT	AC	TT	CT	TT	AA	TT	CT	CT	Fail	CC	AA	CG	CG	CC	GT	AA	Fail	CT	CC	AG	CC	TT	GG	GG	TT	Fail	CT	AA
SC01384	AA	AA	AG	AG	CT	CT	AG	TT	TT	AT	AG	AG	CC	Fail	TT	Fail	AA	AA	AA	Fail	CT	TT	AG	GT	CT	TT	AC	CT	AG	CC	CG	CT	Fail	AA	TT	CT	CC	AG	CC	CT	Fail	GG	CT	Fail	CT	AG
SC01070_rep	AG	AA	Fail	GG	CT	CT	AA	TT	Fail	AA	GG	GG	CT	AG	CT	Fail	AG	AA	AC	Fail	CT	CT	AA	TT	TT	CC	AA	CT	AA	CC	CG	CT	GT	AA	CT	CT	CT	GG	CT	TT	GG	AG	CT	Fail	CT	GG
SC01094	GG	AA	GG	AG	CT	CT	AG	Fail	TT	AA	GG	AG	TT	AA	CT	Fail	Fail	AT	CC	CT	CC	CC	AG	GG	TT	TT	AA	CT	AG	CG	CC	TT	GT	GG	TT	TT	TT	GG	Fail	Fail	AG	AG	TT	AC	CT	AA
SC01100	AA	AA	Fail	AG	CT	Fail	GG	TT	TT	AA	AG	AA	TT	AG	CC	GG	AA	AT	CC	CT	CT	CT	AG	GT	CC	TT	Fail	CT	AG	GG	CC	CC	GT	AG	TT	Fail	CC	AG	CT	CT	GG	GG	CT	Fail	CT	AG
SC01120	AA	AA	Fail	AG	Fail	CT	GG	TT	TT	AA	AG	AA	TT	AG	CC	Fail	AA	AT	CC	CT	CT	CT	AG	GT	CC	TT	Fail	CT	AG	GG	CC	CC	GT	AG	TT	CT	CC	AG	CT	CT	GG	GG	CT	Fail	CT	AG
SC01142	AG	AA	AA	AA	Fail	CC	AA	TT	GT	AA	GG	GG	CT	AG	TT	Fail	AA	AT	AA	CC	CC	TT	AA	TT	TT	CT	Fail	CC	AA	CG	GG	TT	GT	Fail	CT	TT	CT	GG	CT	CT	AA	GG	CT	Fail	CT	GG
SC01153	AA	AA	AA	GG	CT	Fail	AG	TT	TT	AT	AA	Fail	CT	GG	TT	Fail	Fail	AA	AA	CT	CT	TT	AG	GT	CC	TT	CC	TT	GG	CC	CG	CT	GT	AA	CT	TT	CC	AA	CC	TT	AG	GG	CT	Fail	CT	GG
SC01162	AG	AA	GG	GG	TT	CT	AG	CT	TT	AT	AG	GG	CC	GG	CT	Fail	AG	AT	AC	Fail	CT	CT	AA	TT	CT	CT	Fail	CT	AG	CC	GG	CT	GT	AA	CC	TT	CC	AA	TT	CT	Fail	AG	TT	Fail	TT	AA
SC01311	AG	AA	AA	AG	CT	CC	GG	TT	TT	AA	GG	AG	CT	AG	CC	Fail	AG	AA	CC	Fail	CC	CC	AG	GT	CT	Fail	CC	CC	AA	CG	CG	CT	GT	AG	Fail	CC	CT	AG	TT	TT	GG	GG	TT	Fail	CT	AA
SC01358	AG	AA	AA	AA	CT	CC	AG	Fail	GT	AT	GG	GG	TT	AG	CT	Fail	AA	AT	AC	TT	CT	TT	AA	TT	Fail	Fail	AA	CC	AA	CG	CG	CC	GT	AA	CT	CT	CC	AG	CC	TT	GG	GG	TT	Fail	CT	AA
SC01373	AG	AA	AA	AA	CT	CC	AG	CT	Fail	AT	GG	AG	TT	Fail	CT	Fail	AA	AT	AC	TT	CT	TT	AA	TT	CT	CT	AA	CC	AA	CG	CG	CC	GT	AA	CT	Fail	CC	AG	CC	TT	GG	GG	TT	Fail	CT	AA
SC01396	GG	AA	AG	GG	TT	CC	AA	TT	GT	AT	GG	Fail	TT	GG	TT	Fail	AA	AA	AA	CC	CT	TT	AG	GT	CT	CT	Fail	CC	AG	CC	CG	CT	Fail	AA	CT	CT	CT	AG	TT	TT	AG	AG	TT	Fail	TT	AA
SC01064	GG	AA	AG	AG	CT	CT	AA	CT	Fail	AT	AG	AG	CT	GG	CT	GG	AG	AT	AC	Fail	TT	TT	AG	GT	CT	TT	Fail	TT	AG	CG	CC	CT	GT	AG	CT	TT	CT	AG	TT	CT	Fail	GG	CT	CC	TT	AA
SC01073	AG	AA	Fail	GG	CT	CT	AG	TT	Fail	AA	GG	AG	CT	GG	CT	GG	AA	AA	AA	Fail	CC	TT	GG	GG	CC	CT	AA	CT	Fail	CG	CG	CC	GT	GG	CT	CT	CC	AG	TT	CT	AG	AA	CC	CC	TT	AA
SC01077	AG	AA	AA	GG	CT	CT	Fail	TT	Fail	AA	GG	Fail	CT	GG	CT	GG	AA	AA	AA	CT	CC	TT	GG	GG	CC	Fail	AA	CT	AG	CG	CG	CC	GT	GG	CT	CT	CC	AG	TT	CT	AG	AA	CC	CC	TT	AA
SC01078	AG	AA	AG	GG	Fail	CT	AG	TT	Fail	AT	AG	GG	CT	AA	CT	GG	AA	AT	CC	CC	Fail	CT	AG	GT	CT	CC	AA	CC	AA	GG	CC	CT	GT	AG	CT	TT	CT	AG	CT	CT	GG	AG	Fail	AA	CT	AG
SC01091	AG	AA	AG	AG	TT	CT	AA	CT	Fail	AA	AG	AG	CT	AG	CT	CG	AG	TT	AA	CC	CT	CT	GG	GG	TT	CT	Fail	CT	AA	GG	Fail	TT	GT	GG	TT	TT	CT	AG	CC	TT	AG	AA	CT	AC	Fail	AG
SC01101	GG	AA	Fail	GG	TT	Fail	AG	CT	GT	TT	AG	GG	CC	GG	CC	GG	AA	AT	AA	CC	TT	TT	AA	TT	CT	CC	Fail	CC	AG	CC	CG	CC	Fail	AG	CC	CT	CC	AA	CT	TT	GG	AA	CT	AC	CT	AG
SC01105	AG	AA	GG	AG	TT	CT	AG	TT	GT	AA	GG	Fail	CC	GG	CT	CG	AA	AT	AC	Fail	TT	CT	AG	GT	CT	CT	Fail	TT	AG	CG	CC	CC	GT	AA	CC	TT	TT	AA	TT	CT	GG	AA	CC	CC	Fail	AA
SC01160	AA	AA	AA	GG	CT	TT	AA	TT	TT	AT	AG	AG	CC	GG	CT	Fail	AG	AA	AC	Fail	CT	TT	AA	GT	CT	Fail	AA	CT	AG	CC	CG	TT	GT	AA	TT	CT	CC	AG	CC	TT	GG	GG	CT	Fail	CT	GG
SC01171	AA	AA	GG	Fail	CT	CT	GG	TT	GT	AA	AG	AG	CT	AG	CT	Fail	AA	AT	AC	CT	CT	CT	AG	GT	CC	CC	AA	CT	AG	CC	CG	CC	GT	AA	CT	TT	CT	AA	TT	CC	AG	AG	CT	Fail	Fail	AG
SC01327	GG	AA	Fail	GG	TT	CT	GG	TT	GT	AT	AG	AG	CT	GG	TT	Fail	AA	TT	AA	CT	CT	CT	AA	TT	Fail	TT	AA	CC	AA	GG	CG	CC	GT	AG	CT	TT	CT	AG	CC	CC	AG	GG	CT	Fail	CT	AG
SC01378	GG	AA	AA	GG	CC	CT	AG	CC	Fail	AT	GG	AG	TT	AG	CT	Fail	AG	AA	AA	CT	CT	TT	AA	TT	CT	Fail	AA	Fail	AG	CG	GG	CT	GT	GG	CT	TT	CT	GG	CT	TT	GG	AA	TT	CC	CT	AA
SC01387	AG	AA	AA	GG	CC	TT	AG	CT	Fail	AT	AG	AG	CC	GG	CC	Fail	AA	AA	AC	TT	CC	CT	AA	TT	TT	CC	Fail	CC	AA	CC	GG	CC	GT	AA	TT	CT	TT	AA	CC	TT	GG	GG	CT	Fail	CT	AG
SC01402	AG	AA	AG	GG	CT	CT	AG	Fail	GT	AT	GG	GG	CC	AA	CT	Fail	AA	TT	AC	Fail	TT	CC	GG	GG	CT	CT	CC	CT	AA	CG	CC	CT	GT	AG	TT	CT	CT	AG	CT	CT	AG	AG	CT	Fail	CC	AA
SC01065	AG	AA	AG	GG	CT	TT	AG	TT	Fail	AT	GG	GG	CC	AG	CC	GG	AG	AA	AC	CT	Fail	TT	AA	TT	TT	CT	AA	CC	AA	CG	GG	CT	Fail	AA	CT	CC	CC	GG	CT	TT	GG	GG	CC	AC	CC	AG
SC01071	AG	AA	AA	AA	TT	CT	AG	TT	GT	AA	GG	GG	CT	GG	CT	GG	AG	AT	AC	CT	CT	CT	AA	Fail	CC	TT	CC	CT	AG	CG	Fail	CC	GT	AA	CT	CT	CC	AG	TT	CC	GG	GG	TT	Fail	CT	AG
SC01098	GG	AA	Fail	GG	CC	CT	AG	CC	Fail	AT	GG	AG	TT	AG	CT	CG	AG	AA	AA	CT	CT	TT	AA	TT	CT	CT	AA	CT	AG	CG	GG	CT	Fail	GG	CT	TT	CT	GG	CT	TT	GG	AA	TT	CC	CT	AA
SC01156	AA	AA	GG	GG	CT	CT	Fail	TT	GT	AA	AG	AG	Fail	AA	CT	GG	AA	AT	AC	CT	CT	CT	AG	GT	CC	CC	AA	CT	AG	CC	CG	CC	GT	AA	CT	TT	CT	AA	TT	CC	AG	AG	CT	Fail	CT	AG
SC01313	GG	AA	AG	GG	TT	CC	AA	TT	GT	AT	GG	AA	TT	AG	TT	Fail	AA	AA	AA	CC	CT	TT	AG	GT	CT	Fail	Fail	CC	AG	CC	CG	CT	GT	AA	CT	CT	CT	AG	TT	TT	AG	AG	TT	CC	TT	AA
SC01314	GG	AA	AA	GG	CT	CT	AG	TT	GT	AT	AG	GG	CT	AG	CC	GG	AA	AT	CC	CC	Fail	CT	AG	GT	CT	CT	Fail	CT	AG	GG	CG	TT	GT	AA	CT	CC	CC	AA	CT	CT	GG	GG	CT	Fail	CT	AA
SC01330	AG	AA	Fail	GG	TT	TT	AG	TT	GT	AA	GG	GG	CC	AG	CT	Fail	AA	AA	AA	CT	CC	TT	AG	GT	CT	TT	AA	TT	AG	CG	CC	CC	GT	GG	CT	TT	CC	AG	TT	CC	AA	AG	CC	Fail	TT	AA
SC01333	GG	AA	Fail	GG	TT	CT	GG	TT	GT	AT	AG	AG	CT	GG	TT	GG	AA	TT	AA	CT	CT	CT	AA	TT	CT	TT	AA	CC	AA	GG	CG	CC	GT	AG	CT	TT	CT	AG	CC	CC	Fail	GG	CT	Fail	CT	AG
SC01333_rep	GG	AA	AG	GG	TT	CT	GG	TT	GT	AT	AG	AG	CT	GG	TT	Fail	AA	TT	AA	CT	CT	CT	AA	TT	CC	TT	AA	CC	AA	GG	CG	CC	GT	AG	CT	TT	CT	AG	CC	CC	AG	GG	CT	Fail	Fail	AG
SC01063	GG	AA	AA	GG	CC	CC	GG	CT	TT	AA	AA	AG	CT	GG	CT	CC	AG	AA	AA	CC	CT	CC	AG	GT	Fail	CC	CC	CT	AA	CC	CG	CC	Fail	AG	TT	CT	CT	AA	TT	TT	GG	AG	TT	CC	CC	AG
SC01065_rep	AG	AA	AG	GG	CT	TT	AG	TT	Fail	AT	GG	GG	CC	AG	CC	GG	AG	AA	AC	CT	CT	TT	AA	TT	TT	CT	AA	CC	AA	CG	GG	CT	GT	AA	CT	CC	CC	GG	CT	TT	GG	GG	CC	Fail	CC	AG
SC01074	GG	AA	AA	GG	CC	CT	AG	CC	GT	AT	GG	AG	TT	Fail	CT	CG	AG	AA	AA	CT	CT	TT	AA	TT	Fail	CT	AA	CT	AG	CG	GG	CT	GT	GG	CT	TT	CT	GG	CT	TT	GG	AA	TT	CC	CT	AA
SC01141	AG	AA	AA	AG	CT	CC	GG	TT	Fail	AA	GG	AG	CT	AG	CC	CG	AG	AA	CC	CT	CC	CC	AG	GT	CT	Fail	CC	CC	AA	CG	CG	CT	GT	AG	CT	CC	CT	AG	TT	TT	GG	GG	TT	CC	CT	AA
SC01159	AA	AA	AA	AG	CT	CC	AG	TT	TT	AA	AG	AG	CT	AG	CT	Fail	AA	AA	AC	CC	CT	CT	GG	GG	CC	TT	AA	CC	AA	CG	CG	CT	GT	AA	TT	CT	CC	AG	CT	CC	AG	GG	CT	Fail	CT	AG
SC01353	GG	AA	AA	GG	CT	CC	GG	CT	GT	AT	GG	AG	TT	GG	CT	CG	AA	AT	AA	CT	CC	CT	AA	TT	TT	CC	AA	CT	AG	CG	GG	CT	GT	AA	CT	CT	CC	AG	CT	TT	GG	AG	TT	Fail	Fail	GG
SC01359	GG	AA	AA	AG	CT	CC	GG	TT	TT	AA	AG	AG	CT	AG	TT	GG	AG	AA	AA	CC	CC	CC	GG	GG	CT	CT	Fail	CT	AG	CC	GG	TT	GT	AA	CT	CT	CC	AG	CC	CC	AG	GG	CC	Fail	CT	GG
SC01361	AG	AA	AG	GG	TT	TT	AG	TT	Fail	AA	GG	GG	CC	AG	CT	Fail	AA	AA	AA	CT	CC	TT	AG	GT	CT	TT	AA	TT	AG	CG	CC	CC	GT	GG	CT	TT	CC	AG	TT	CC	AA	AG	CC	CC	TT	AA
SC01070	AG	AA	AG	GG	CT	CT	AA	TT	GT	AA	GG	GG	CT	AG	CT	Fail	AG	AA	AC	CT	CT	CT	AA	TT	TT	CT	AA	CT	AA	CC	CG	CT	GT	AA	CT	CT	CT	GG	CT	TT	GG	AG	CT	AA	CT	GG
SC01090	AG	AA	AG	GG	CT	CT	AG	TT	GT	AT	AG	GG	CT	AA	CT	GG	AA	AT	CC	CC	Fail	CT	AG	GT	CT	CC	AA	CC	AA	GG	CC	CT	GT	AG	CT	TT	CT	AG	CT	CT	GG	AG	CT	AA	CT	AG
SC01330_rep	AG	AA	AG	GG	TT	TT	AG	TT	GT	AA	GG	GG	CC	AG	CT	GG	AA	AA	AA	CT	CC	TT	AG	GT	CT	TT	AA	TT	AG	CG	CC	CC	GT	GG	CT	TT	CC	AG	TT	CC	AA	AG	CC	Fail	TT	AA
SC01349	AG	AA	GG	AG	TT	CT	AA	TT	GT	AT	AG	Fail	TT	AG	TT	CC	AA	AT	AC	CC	CT	CT	AG	GT	CT	CT	AA	CC	AG	CG	CG	CC	GT	AA	CT	CT	CC	AA	CT	CT	GG	GG	CT	CC	CC	AG
SC01351	AG	AA	AG	GG	TT	TT	AG	TT	GT	AA	GG	GG	CC	AG	CT	GG	AA	AA	AA	CT	CC	TT	AG	GT	CT	TT	AA	TT	AG	CG	CC	CC	GT	GG	CT	TT	CC	AG	TT	CC	AA	AG	CC	Fail	TT	AA
SC01117	AG	AA	AG	AG	TT	TT	GG	TT	TT	AA	GG	AG	CT	GG	CT	CG	AA	AT	AC	TT	CC	TT	AA	TT	CT	CT	CC	CT	AG	GG	CG	CT	GT	AG	CT	TT	CT	GG	CT	CT	AG	GG	CT	AA	CT	GG
SC01336	AG	AA	AG	GG	CT	TT	AG	TT	GT	AT	GG	GG	CC	AG	CC	GG	AG	AA	AC	CT	CT	TT	AA	TT	TT	CT	AA	CC	AA	CG	GG	CT	GT	AA	CT	CC	CC	GG	CT	TT	GG	GG	CC	AC	CC	AG
SC01360	GG	AA	AA	GG	CT	CC	GG	CT	GT	AT	GG	AG	TT	GG	CT	CG	AA	AT	AA	CT	CC	CT	AA	TT	TT	CC	AA	CT	AG	CG	GG	CT	GT	AA	CT	CT	CC	AG	CT	TT	GG	AG	TT	AC	CT	GG
SC01382	AG	AA	AG	GG	TT	TT	AG	TT	GT	AA	GG	GG	CC	AG	CT	GG	AA	AA	AA	CT	CC	TT	AG	GT	CT	TT	AA	TT	AG	CG	CC	CC	GT	GG	CT	TT	CC	AG	TT	CC	AA	AG	CC	CC	TT	AA

## Sheet: MSAT_data
sample	RHW10a	RHW10b	RHW18a	RHW18b	BHW37a	BHW37b	RHW12a	RHW12b	RHW20a	RHW20b	RHW40a	RHW40b	BHW17a	BHW17b	BHW35a	BHW35b	RHW26a	RHW26b	RHW09a	RHW09b	RHW24a	RHW24b
SC01063	128	148	197	197	244	244	143	147	206	206	174	174	133	141	259	259	277	277	132	136	215	215
SC01063_rep	128	148	0	0	244	244	143	147	206	206	174	174	133	141	259	259	277	277	132	136	215	215
SC01064	0	0	185	185	0	0	133	147	197	200	174	174	133	137	259	259	275	277	136	136	207	221
SC01064_rep	142	148	185	185	244	244	133	143	197	197	174	174	133	137	259	259	277	277	136	136	207	213
SC01065	136	136	185	185	0	0	0	0	200	200	164	174	137	137	255	259	0	0	136	136	215	215
SC01065_rep	136	136	185	185	244	244	133	155	197	200	164	174	139	139	255	259	275	277	136	136	215	215
SC01067	0	0	197	234	0	0	0	0	0	0	0	0	141	141	255	255	281	281	136	136	215	215
SC01067_rep	142	148	197	234	244	244	147	155	197	197	174	174	133	141	255	255	281	281	136	136	215	215
SC01068	142	148	185	234	244	244	0	0	0	0	164	174	137	137	255	255	0	0	132	136	207	215
SC01068_rep	142	148	185	234	244	244	147	155	197	206	174	174	139	139	255	255	277	295	132	136	207	215
SC01070	136	148	185	197	0	0	0	0	0	0	0	0	137	137	259	259	275	277	132	136	207	215
SC01070_rep	136	148	185	197	0	0	0	0	0	0	0	0	139	139	259	259	275	277	132	136	207	215
SC01071	128	148	234	234	244	244	0	0	197	197	164	174	139	139	243	259	0	0	136	136	207	215
SC01071_rep	128	148	234	234	244	244	155	155	197	197	164	174	139	139	243	259	277	295	136	136	207	215
SC01073	148	148	197	197	244	244	0	0	197	197	174	174	133	137	259	259	0	0	132	136	207	215
SC01073_rep	148	148	197	197	244	244	147	155	197	197	174	174	135	139	259	259	281	295	132	136	207	215
SC01074	142	148	197	197	244	244	147	147	200	206	164	174	135	139	259	259	0	0	132	136	207	215
SC01074_rep	142	148	197	197	244	244	147	147	200	206	164	174	135	139	259	259	277	295	132	136	207	215
SC01075	0	0	0	0	0	0	0	0	200	200	164	174	137	137	259	259	277	277	136	136	0	0
SC01075_rep	136	142	185	185	0	0	147	147	0	0	164	174	0	0	0	0	277	277	136	136	0	0
SC01077	0	0	185	185	0	0	143	147	206	206	164	174	0	0	259	259	277	281	136	136	215	215
SC01077_rep	136	136	185	234	244	244	143	147	197	206	164	174	133	137	259	259	281	281	136	136	215	215
SC01079	0	0	197	234	0	0	0	0	0	0	174	174	133	141	255	255	277	281	136	136	215	215
SC01079_rep	142	148	197	197	244	244	147	155	197	197	174	174	133	141	255	255	277	281	136	136	215	215
SC01080	0	0	0	0	0	0	155	155	0	0	174	174	0	0	0	0	0	0	136	136	0	0
SC01080_rep	142	148	197	197	0	0	0	0	197	197	174	174	133	141	255	255	277	281	136	136	215	215
SC01082	0	0	185	197	0	0	155	155	200	200	164	174	0	0	0	0	0	0	136	136	207	215
SC01082_rep	136	136	185	197	244	244	155	155	200	200	164	174	137	137	259	259	277	277	136	136	207	215
SC01083	0	0	0	0	0	0	0	0	197	197	174	174	137	137	259	259	0	0	132	132	207	215
SC01083_rep	148	148	185	185	0	0	0	0	0	0	0	0	137	137	0	0	0	0	136	136	0	0
SC01084	0	0	185	197	0	0	0	0	197	197	174	174	133	137	255	259	0	0	136	136	215	215
SC01084_rep	136	148	185	197	244	244	147	147	197	200	174	174	133	137	255	259	277	277	136	136	215	215
SC01088	136	136	234	234	0	0	147	147	0	0	174	174	141	141	255	255	0	0	136	136	215	215
SC01088_rep	136	136	234	234	0	0	147	147	197	200	174	174	0	0	0	0	0	0	136	136	0	0
SC01089	0	0	197	197	0	0	0	0	200	200	164	174	133	133	259	259	0	0	132	136	0	0
SC01089_rep	136	148	197	197	0	0	147	153	200	200	164	174	0	0	0	0	0	0	136	136	0	0
SC01090	136	136	185	185	0	0	143	147	0	0	164	174	0	0	0	0	0	0	132	136	207	221
SC01090_rep	0	0	185	185	0	0	0	0	0	0	174	174	0	0	0	0	0	0	132	136	0	0
SC01091	0	0	234	234	0	0	0	0	197	197	164	174	137	137	243	259	277	295	136	136	207	215
SC01091_rep	128	148	234	234	244	244	155	155	197	197	164	174	137	137	243	259	277	277	136	136	215	215
SC01093	0	0	185	234	0	0	0	0	0	0	174	174	133	133	251	251	0	0	136	136	207	215
SC01093_rep	136	148	185	185	244	244	133	155	200	200	174	174	133	133	251	251	281	281	136	136	207	215
SC01094	0	0	234	234	0	0	0	0	0	0	174	174	133	133	259	259	0	0	136	136	207	207
SC01094_rep	148	148	197	234	244	253	147	155	197	197	174	174	133	133	255	259	281	281	136	136	207	207
SC01095	136	148	185	234	0	0	0	0	197	197	174	174	133	137	255	259	281	281	132	136	207	215
SC01095_rep	136	148	185	234	244	244	143	147	197	206	174	174	133	137	259	259	281	281	132	136	207	215
SC01097	136	142	185	197	244	244	145	145	0	0	174	174	0	0	0	0	277	281	132	136	0	0
SC01097_rep	0	0	234	234	0	0	145	145	197	206	174	174	137	137	255	255	277	281	132	136	207	215
SC01098	0	0	197	197	0	0	0	0	200	206	164	174	133	137	259	259	0	0	132	136	207	215
SC01098_rep	142	148	197	197	244	244	147	147	200	206	164	174	133	137	259	259	277	295	132	136	207	215
SC01099	136	148	197	197	0	0	0	0	200	200	164	174	133	137	251	259	0	0	132	136	207	215
SC01099_rep	136	148	197	197	244	253	147	155	200	200	164	174	133	137	251	259	277	277	132	136	207	215
SC01100	142	148	185	197	0	0	0	0	197	197	174	174	135	139	251	259	0	0	136	136	215	215
SC01100_rep	142	148	185	197	244	253	147	147	197	197	174	174	135	139	251	259	277	281	136	136	215	215
SC01101	142	148	185	197	0	0	0	0	197	197	174	174	135	139	251	259	0	0	136	136	215	215
SC01101_rep	142	148	185	197	244	253	147	147	197	197	174	174	135	139	251	259	277	281	136	136	215	215
SC01102	148	148	185	185	244	244	0	0	197	197	174	174	133	137	255	259	0	0	132	136	207	215
SC01102_rep	148	148	185	185	244	244	133	147	197	197	174	174	133	137	255	259	273	277	132	136	207	215
SC01103	0	0	185	234	0	0	133	133	197	206	174	174	137	137	0	0	0	0	132	136	207	215
SC01103_rep	148	148	185	234	0	0	133	155	197	197	174	174	137	137	259	259	0	0	132	136	207	215
SC01105	0	0	185	234	0	0	0	0	0	0	174	174	0	0	255	259	0	0	132	136	215	215
SC01105_rep	136	148	185	185	244	244	147	155	197	197	174	174	133	137	255	259	273	273	132	136	215	215
SC01106	0	0	185	185	0	0	0	0	0	0	174	174	133	137	255	255	0	0	136	136	207	207
SC01106_rep	136	148	185	185	244	244	133	147	197	197	174	174	133	137	259	259	0	0	136	136	207	207
SC01107	0	0	185	185	0	0	0	0	197	200	174	174	0	0	0	0	0	0	0	0	207	221
SC01107_rep	142	148	185	185	0	0	133	133	197	200	174	174	133	137	259	259	0	0	136	136	207	207
SC01108	0	0	185	185	0	0	0	0	0	0	174	174	133	137	255	259	0	0	132	136	207	215
SC01108_rep	148	148	185	185	244	244	133	147	197	197	174	174	133	137	255	259	277	277	132	136	207	215
SC01109	136	142	185	197	0	0	0	0	206	206	174	174	133	133	259	259	0	0	132	132	215	215
SC01109_rep	136	142	185	197	244	253	145	147	206	206	174	174	133	133	259	259	277	277	132	132	215	215
SC01111	128	128	234	234	0	0	0	0	197	197	164	174	137	137	243	243	277	295	136	136	207	215
SC01111_rep	128	148	234	234	244	244	155	155	197	197	164	174	137	137	243	243	295	295	136	136	207	215
SC01112	0	0	197	197	244	244	0	0	200	206	164	174	0	0	259	259	0	0	132	136	207	215
SC01112_rep	142	148	197	197	244	244	147	147	200	206	164	174	133	137	259	259	277	295	132	136	207	215
SC01113	0	0	0	0	0	0	0	0	200	200	174	174	0	0	0	0	277	295	0	0	0	0
SC01113_rep	128	128	0	0	0	0	0	0	200	200	164	174	137	137	259	259	277	295	136	136	215	215
SC01114	0	0	197	197	0	0	0	0	0	0	174	174	0	0	0	0	0	0	136	136	215	215
SC01114_rep	136	136	185	185	0	0	143	143	197	197	174	174	133	133	0	0	0	0	136	136	207	207
SC01115	0	0	185	185	0	0	0	0	0	0	174	174	137	137	259	259	0	0	136	136	0	0
SC01115_rep	142	148	185	185	0	0	0	0	197	197	174	174	137	137	0	0	295	295	136	136	0	0
SC01117	0	0	185	234	0	0	0	0	197	197	174	174	137	137	259	259	0	0	136	136	207	215
SC01117_rep	142	148	185	234	244	244	133	147	197	197	174	174	139	139	259	259	281	295	136	136	207	215
SC01121	0	0	185	185	0	0	133	155	197	197	174	174	0	0	259	259	0	0	132	132	207	207
SC01121_rep	142	142	185	185	244	244	133	133	197	197	174	174	137	137	259	259	277	277	132	136	207	215
SC01122	0	0	185	185	0	0	133	155	0	0	164	174	0	0	0	0	0	0	136	136	215	215
SC01122_rep	136	136	185	185	0	0	133	133	200	200	164	174	137	137	255	255	277	277	136	136	215	215
SC01123	148	148	185	234	244	244	0	0	197	197	164	174	133	137	255	259	0	0	136	136	207	215
SC01123_rep	148	148	185	234	244	244	147	147	197	197	164	174	133	137	255	259	277	277	136	136	207	215
SC01126	0	0	197	234	0	0	0	0	0	0	174	174	0	0	259	259	0	0	132	136	215	215
SC01126_rep	136	142	197	197	244	244	147	155	197	206	174	174	133	137	259	259	277	277	132	136	215	215
SC01130	0	0	197	234	0	0	0	0	0	0	174	174	133	133	255	255	0	0	0	0	0	0
SC01130_rep	136	148	197	234	0	0	143	147	197	206	174	174	133	133	255	255	277	281	136	136	207	215
SC01131	0	0	0	0	244	244	0	0	0	0	174	174	133	137	259	259	0	0	132	136	215	215
SC01131_rep	136	142	0	0	0	0	147	147	206	206	174	174	133	137	259	259	277	277	132	136	215	215
SC01132	0	0	0	0	0	0	133	133	197	197	174	174	0	0	0	0	0	0	132	132	207	221
SC01132_rep	148	148	185	197	244	244	133	133	197	200	174	174	137	137	259	259	281	281	132	132	215	221
SC01133	136	148	0	0	0	0	155	155	0	0	164	174	0	0	251	251	0	0	136	136	0	0
SC01133_rep	136	148	0	0	244	244	133	133	197	197	164	174	141	141	259	259	277	277	136	136	215	215
SC01135	0	0	185	185	0	0	133	147	197	197	174	174	133	137	259	259	0	0	136	136	0	0
SC01135_rep	136	148	185	185	244	244	133	147	197	197	164	174	133	137	0	0	0	0	136	136	207	207
SC01136	0	0	234	234	0	0	133	155	197	197	164	174	0	0	0	0	0	0	136	136	215	215
SC01136_rep	0	0	0	0	0	0	133	133	197	197	164	174	137	137	251	259	0	0	136	136	215	215
SC01137	136	136	185	197	0	0	147	155	206	206	164	174	0	0	255	255	0	0	136	136	207	215
SC01137_rep	136	148	185	193	0	0	147	155	206	206	164	174	137	137	255	259	281	281	136	136	215	215
SC01138	0	0	0	0	0	0	133	155	197	197	164	174	137	137	251	259	0	0	136	136	215	215
SC01138_rep	136	148	0	0	0	0	133	155	197	200	164	174	137	141	251	259	0	0	136	136	207	215
SC01139	0	0	0	0	0	0	0	0	197	197	174	174	0	0	255	255	0	0	136	136	207	215
SC01139_rep	142	142	234	234	244	244	155	155	197	197	164	174	0	0	255	255	0	0	136	136	0	0
SC01140	0	0	0	0	0	0	0	0	197	197	164	174	137	141	255	259	0	0	136	136	215	215
SC01140_rep	148	148	197	234	244	244	133	147	197	200	164	174	133	137	255	259	277	281	136	136	215	215
SC01141	0	0	0	0	244	253	147	155	197	197	174	174	133	141	255	255	0	0	136	136	215	215
SC01141_rep	142	148	197	234	244	253	147	155	197	197	174	174	133	141	255	255	277	281	136	136	215	215
SC01142	136	142	234	234	244	244	0	0	197	200	164	174	139	139	259	259	0	0	136	136	207	215
SC01142_rep	136	142	234	234	244	244	147	155	197	200	164	174	139	139	259	259	277	281	136	136	207	215
SC01146	136	148	197	197	0	0	0	0	197	197	164	174	137	141	251	251	277	277	136	136	215	215
SC01146_rep	136	148	0	0	244	244	133	155	197	197	164	174	137	141	0	0	277	277	136	136	215	215
SC01150	136	148	197	234	244	244	0	0	197	197	164	174	141	141	0	0	0	0	136	136	207	215
SC01150_rep	136	148	197	234	244	253	133	147	197	197	164	174	133	141	255	255	277	281	136	136	215	215
SC01153	136	142	185	185	244	244	0	0	197	206	164	174	137	137	259	259	0	0	136	136	207	215
SC01153_rep	136	142	185	185	244	244	147	155	197	206	164	174	139	139	259	259	277	281	136	136	207	215
SC01156	148	148	185	185	244	244	133	147	197	197	174	174	135	139	255	259	0	0	132	136	207	215
SC01156_rep	148	148	185	185	244	244	133	147	197	197	174	174	133	137	255	259	273	277	132	136	207	215
SC01159	128	136	197	234	244	244	147	155	197	200	164	174	133	137	259	259	277	277	136	136	207	215
SC01159_rep	0	0	0	0	0	0	0	0	0	0	0	0	0	0	0	0	277	277	0	0	215	215
SC01160	136	136	185	185	244	244	133	155	200	206	164	174	139	139	259	259	277	277	136	136	215	215
SC01160_rep	0	0	0	0	0	0	0	0	0	0	0	0	0	0	0	0	277	277	0	0	0	0
SC01161	136	148	185	197	244	244	133	155	200	200	164	174	139	139	259	259	275	277	132	136	207	215
SC01161_rep	0	0	0	0	0	0	0	0	0	0	0	0	0	0	0	0	275	277	0	0	0	0
SC01162	0	0	185	185	0	0	133	155	197	197	164	174	133	137	259	259	277	281	136	136	215	215
SC01162_rep	136	148	185	185	244	253	133	155	197	197	164	174	0	0	0	0	277	281	0	0	0	0
SC01164	0	0	0	0	244	244	147	155	197	206	174	174	133	137	259	259	277	277	132	136	215	215
SC01164_rep	136	142	197	234	0	0	0	0	0	0	0	0	0	0	0	0	277	277	0	0	0	0
SC01166	0	0	185	185	0	0	133	133	197	197	174	174	0	0	0	0	0	0	136	136	215	215
SC01166_rep	136	136	185	185	0	0	133	133	0	0	174	174	137	137	0	0	0	0	132	136	215	215
SC01168	136	136	185	234	244	253	143	147	197	206	164	174	133	137	255	259	277	281	136	136	215	215
SC01168_rep	0	0	0	0	0	0	0	0	0	0	0	0	0	0	0	0	277	281	0	0	0	0
SC01169	136	136	185	234	244	244	143	155	197	206	164	174	133	137	251	255	277	281	136	136	207	215
SC01169_rep	0	0	0	0	0	0	0	0	0	0	0	0	0	0	0	0	277	281	0	0	0	0
SC01170	136	148	185	185	0	0	143	155	197	206	164	174	133	133	251	255	281	281	136	136	207	215
SC01170_rep	0	0	0	0	0	0	143	155	197	206	164	174	0	0	0	0	281	281	0	0	0	0
SC01171	142	148	185	185	244	244	133	133	197	200	174	174	133	137	255	259	275	277	136	136	207	221
SC01171_rep	0	0	0	0	0	0	0	0	0	0	0	0	0	0	0	0	275	277	0	0	0	0
SC01311	142	148	197	234	244	253	147	155	197	197	174	174	133	141	255	255	0	0	0	0	215	215
SC01311_rep	142	148	197	234	0	0	147	155	197	197	174	174	133	141	255	255	277	281	136	136	215	215
SC01313	136	148	197	197	244	244	143	147	197	200	174	174	133	133	259	259	277	277	0	0	0	0
SC01313_rep	136	148	197	197	244	244	143	147	197	200	174	174	133	133	259	259	277	277	136	136	215	215
SC01314	148	148	185	234	244	244	133	155	197	200	174	174	139	139	243	259	275	281	0	0	207	221
SC01314_rep	148	148	185	234	244	244	133	155	197	200	174	174	139	139	243	259	275	281	132	136	207	221
SC01316	136	136	185	234	0	0	143	147	197	200	174	174	133	137	259	259	281	281	132	136	207	215
SC01316_rep	136	136	185	234	0	0	143	147	200	200	174	174	133	137	0	0	0	0	0	0	0	0
SC01324	136	136	185	185	244	244	0	0	0	0	164	174	0	0	0	0	0	0	0	0	0	0
SC01324_rep	136	136	0	0	0	0	133	133	0	0	164	174	137	137	0	0	277	277	136	136	215	215
SC01325	142	148	197	234	244	244	143	147	197	200	174	174	133	141	251	255	0	0	0	0	0	0
SC01325_rep	142	148	197	234	244	244	143	147	197	200	174	174	133	141	251	255	277	281	136	136	215	215
SC01326	148	148	185	234	244	244	133	155	197	200	174	174	137	137	243	259	0	0	0	0	0	0
SC01326_rep	148	148	185	234	244	244	133	155	197	200	174	174	139	139	243	259	0	0	132	136	207	221
SC01329	0	0	185	234	0	0	0	0	0	0	164	174	133	137	259	259	0	0	0	0	0	0
SC01329_rep	142	148	0	0	0	0	0	0	0	0	164	174	137	137	259	259	0	0	136	136	0	0
SC01330	142	148	185	197	244	244	143	147	197	197	174	174	133	133	259	259	281	295	0	0	215	215
SC01330_rep	142	148	185	197	244	244	143	147	197	197	174	174	133	133	259	259	281	295	132	136	215	215
SC01333	148	148	185	185	0	0	0	0	0	0	0	0	137	137	0	0	0	0	0	0	0	0
SC01333_rep	148	148	185	185	244	244	133	133	197	197	174	174	139	139	259	259	295	295	132	136	0	0
SC01334	142	148	185	185	0	0	0	0	197	200	164	174	137	137	255	259	0	0	0	0	0	0
SC01334_rep	142	148	185	185	244	244	145	147	197	197	164	174	139	139	0	0	0	0	132	132	215	221
SC01336	136	136	185	185	244	244	133	155	197	200	164	174	139	139	255	259	275	277	0	0	215	215
SC01336_rep	136	136	185	185	244	244	133	155	197	200	164	174	139	139	255	259	275	277	136	136	215	215
SC01337	0	0	185	197	0	0	0	0	0	0	174	174	133	137	259	259	0	0	0	0	0	0
SC01337_rep	142	142	0	0	0	0	133	133	0	0	174	174	133	133	251	259	0	0	136	136	215	215
SC01338	0	0	234	234	0	0	0	0	0	0	174	174	133	137	259	259	0	0	0	0	0	0
SC01338_rep	0	0	185	234	0	0	0	0	0	0	174	174	133	137	255	259	0	0	132	136	215	221
SC01342	0	0	185	197	0	0	0	0	197	197	174	174	133	141	259	259	0	0	0	0	0	0
SC01342_rep	142	142	185	197	0	0	143	147	197	197	164	174	133	141	259	259	281	295	132	136	215	215
SC01343	136	136	0	0	0	0	0	0	200	200	174	174	0	0	259	259	0	0	0	0	0	0
SC01343_rep	136	136	0	0	0	0	0	0	0	0	174	174	133	137	0	0	277	277	132	132	215	215
SC01346	136	148	197	234	244	244	133	147	197	200	164	174	139	139	251	259	277	281	0	0	215	215
SC01346_rep	136	148	197	234	244	244	133	147	197	200	164	174	139	139	251	259	277	281	136	136	215	215
SC01349	148	148	185	234	244	244	147	155	197	197	174	174	133	137	259	259	277	277	0	0	215	221
SC01349_rep	148	148	185	234	244	244	147	155	197	197	174	174	135	139	259	259	277	277	136	136	215	221
SC01350	136	148	197	234	244	244	143	147	200	206	174	174	133	137	259	259	277	281	0	0	215	215
SC01350_rep	136	148	197	234	244	244	143	147	200	206	174	174	135	139	259	259	277	281	132	136	215	215
SC01351	142	148	185	197	244	244	143	147	197	197	174	174	133	133	259	259	281	295	0	0	215	215
SC01351_rep	142	148	185	197	244	244	143	147	197	197	174	174	133	133	259	259	281	295	132	136	215	215
SC01353	136	148	197	197	244	244	143	147	206	206	164	174	133	137	259	259	277	277	0	0	215	215
SC01353_rep	136	148	197	197	244	244	143	147	206	206	164	174	135	139	259	259	277	277	136	136	215	215
SC01354	0	0	0	0	244	244	0	0	197	197	164	174	133	137	255	259	0	0	0	0	0	0
SC01354_rep	0	0	185	234	0	0	0	0	197	197	174	174	0	0	0	0	0	0	0	0	215	215
SC01357	148	148	185	197	0	0	0	0	0	0	0	0	139	139	259	259	281	295	0	0	207	221
SC01357_rep	148	148	185	197	244	244	133	133	197	200	174	174	139	139	259	259	281	295	132	132	207	221
SC01358	136	148	234	234	244	244	147	155	197	197	164	174	133	137	259	259	0	0	0	0	0	0
SC01358_rep	136	148	234	234	0	0	147	155	197	197	164	174	135	139	251	259	277	277	0	0	207	215
SC01359	136	148	185	234	244	244	133	133	197	197	174	174	139	139	259	259	281	295	0	0	215	215
SC01359_rep	136	148	185	234	244	244	133	133	197	197	174	174	139	139	259	259	281	295	132	136	215	215
SC01360	136	148	197	197	244	244	143	147	206	206	164	174	133	137	259	259	277	277	0	0	215	215
SC01360_rep	0	0	0	0	244	244	143	147	206	206	164	174	135	139	259	259	277	277	136	136	215	215
SC01361	136	136	185	234	244	253	143	147	197	206	164	174	133	137	259	259	277	281	0	0	215	215
SC01361_rep	136	136	185	234	244	253	143	147	197	206	164	174	135	139	259	259	277	281	136	136	215	215
SC01366	148	148	185	197	244	244	133	133	197	200	174	174	137	137	259	259	0	0	132	132	0	0
SC01366_rep	148	148	185	197	0	0	133	133	197	200	174	174	139	139	259	259	281	295	132	132	207	221
SC01367	0	0	185	185	0	0	0	0	197	197	164	174	0	0	259	259	0	0	0	0	0	0
SC01367_rep	136	136	185	185	0	0	133	155	197	197	164	174	133	137	259	259	277	277	136	136	215	215
SC01369	136	136	185	197	0	0	0	0	0	0	0	0	133	137	0	0	0	0	0	0	0	0
SC01369_rep	0	0	185	197	0	0	143	145	0	0	164	174	133	137	0	0	295	295	0	0	215	215
SC01370	142	148	197	234	244	253	147	155	197	197	174	174	133	141	255	255	0	0	136	136	215	215
SC01370_rep	142	148	197	234	244	244	147	155	197	197	174	174	133	141	255	255	277	281	136	136	215	215
SC01371	136	148	197	234	244	244	0	0	200	206	174	174	133	137	259	259	0	0	0	0	0	0
SC01371_rep	136	148	197	234	0	0	143	147	200	206	174	174	135	139	259	259	277	281	132	136	215	215
SC01372	0	0	185	185	0	0	0	0	0	0	164	174	137	137	259	259	0	0	0	0	0	0
SC01372_rep	0	0	0	0	0	0	133	147	0	0	164	174	137	137	259	259	0	0	136	136	215	215
SC01373	136	148	234	234	244	253	147	155	197	197	164	174	133	137	251	259	0	0	0	0	0	0
SC01373_rep	136	148	234	234	0	0	147	155	197	197	164	174	135	139	251	259	277	277	136	136	207	215
SC01374	0	0	185	234	244	244	0	0	0	0	164	174	133	133	259	259	0	0	0	0	0	0
SC01374_rep	136	148	185	234	0	0	0	0	0	0	164	174	133	137	255	259	277	277	136	136	0	0
SC01377	142	148	197	234	244	253	0	0	197	197	164	174	133	141	255	255	0	0	132	136	0	0
SC01377_rep	142	148	185	197	0	0	147	155	197	197	164	174	133	141	255	255	277	281	136	136	215	215
SC01378	142	148	197	197	244	244	147	147	200	206	164	174	133	137	259	259	277	295	132	136	207	215
SC01378_rep	142	148	197	197	244	244	147	147	200	206	164	174	135	139	259	259	277	295	132	136	207	215
SC01381	142	148	197	197	0	0	0	0	0	0	0	0	137	137	259	259	0	0	136	136	0	0
SC01381_rep	0	0	0	0	0	0	133	155	197	197	174	174	137	137	259	259	281	281	132	136	0	0
SC01382	142	148	185	197	244	244	143	147	197	197	174	174	133	133	259	259	281	295	136	136	215	215
SC01382_rep	142	148	185	197	244	244	143	147	197	197	174	174	133	133	259	259	281	295	132	136	215	215
SC01384	142	148	185	234	244	244	147	147	197	206	164	174	137	137	259	259	277	277	136	136	0	0
SC01384_rep	142	148	185	234	244	244	147	147	197	206	164	174	139	139	259	259	277	277	136	136	215	215
SC01387	142	148	185	197	244	244	147	147	197	200	164	174	137	137	255	259	0	0	136	136	0	0
SC01387_rep	142	148	185	197	0	0	147	147	197	200	164	174	139	139	255	259	275	277	132	136	215	215
SC01388	0	0	185	234	0	0	0	0	197	206	174	174	137	137	259	259	0	0	136	136	0	0
SC01388_rep	0	0	185	234	0	0	0	0	206	206	174	174	0	0	259	259	0	0	136	136	215	215
SC01389	148	148	197	234	244	253	0	0	197	197	164	174	133	141	255	255	0	0	136	136	0	0
SC01389_rep	0	0	197	234	0	0	147	155	197	197	164	174	133	141	255	255	277	281	136	136	215	215
SC01390	0	0	197	197	0	0	0	0	197	200	174	174	133	133	0	0	0	0	136	136	0	0
SC01390_rep	0	0	0	0	0	0	0	0	197	197	174	174	141	141	255	255	277	281	132	136	0	0
SC01392	136	136	185	234	244	244	143	147	197	200	174	174	133	137	259	259	0	0	132	136	0	0
SC01392_rep	136	136	185	234	0	0	143	147	197	200	174	174	135	139	255	259	281	281	132	136	207	215
SC01393	0	0	0	0	0	0	0	0	0	0	0	0	133	133	243	243	0	0	132	136	0	0
SC01393_rep	148	148	0	0	0	0	133	147	197	197	174	174	133	133	0	0	0	0	136	136	207	207
SC01394	0	0	185	185	0	0	133	155	0	0	164	174	137	137	259	259	0	0	132	136	0	0
SC01394_rep	0	0	185	185	0	0	133	133	200	206	164	174	137	137	259	259	0	0	136	136	215	215
SC01396	148	148	185	185	244	244	133	133	197	200	174	174	137	137	259	259	0	0	132	136	0	0
SC01396_rep	148	148	185	197	244	244	133	133	197	197	174	174	139	139	255	259	281	295	132	132	207	221
SC01402	136	148	185	197	244	244	143	155	197	200	174	174	133	133	255	259	281	295	136	136	215	215
SC01402_rep	136	148	185	197	244	244	143	155	197	200	174	174	133	133	255	259	281	295	132	136	215	215
SC01404	0	0	185	197	0	0	0	0	197	206	164	174	0	0	0	0	0	0	132	136	0	0
SC01404_rep	0	0	234	234	0	0	147	147	197	197	174	174	137	137	0	0	0	0	132	136	215	215

## Sheet: metadata
sample	year	Date	Plot	utm e	utm n	Habitat
SC01311	2021	2021-09-24	1.6	332636	7.10331e+06	Bare_understory
SC01313	2021	2021-09-24	5.5	334649	7.10235e+06	Scattered_shrubland_over_spinifex
SC01314	2021	2021-09-24	5.6	334649	7.10215e+06	Scattered_shrubland_over_spinifex
SC01316	2021	2021-09-24	3.12	333646	7.10178e+06	Scattered_shrubland_over_spinifex
SC01324	2021	2021-09-24	1.7	332637	7.10311e+06	Bare_understory
SC01325	2021	2021-09-24	2.8	333141	7.10269e+06	Dense_shrubland_over_spinifex
SC01326	2021	2021-09-24	6.3	335148	7.10225e+06	Scattered_shrubland_over_spinifex
SC01329	2021	2021-09-24	7.5	335646	7.10135e+06	Bare_understory
SC01330	2021	2021-09-24	5.9	334647	7.10155e+06	Dense_shrubland_over_spinifex
SC01333	2021	2021-09-24	5.9	334647	7.10155e+06	Dense_shrubland_over_spinifex
SC01334	2021	2021-09-24	3.3	333647	7.10358e+06	Dense_mulga_over_tuft_grass
SC01336	2021	2021-09-24	1.13	332639	7.10191e+06	Scattered_shrubland_over_spinifex
SC01337	2021	2021-09-24	1.14	332640	7.10171e+06	Scattered_shrubland_over_spinifex
SC01338	2021	2021-09-24	4.8	334146	7.10227e+06	Bare_understory
SC01342	2021	2021-09-24	2.7	333141	7.10289e+06	Bare_understory
SC01343	2021	2021-09-24	4.12	334146	7.10147e+06	Scattered_shrubland_over_spinifex
SC01346	2021	2021-09-24	3.7	333647	7.10278e+06	Scattered_shrubland_over_spinifex
SC01349	2021	2021-09-24	3.15	333645	7.10118e+06	Scattered_shrubland_over_spinifex
SC01350	2021	2021-09-24	1.17	332641	7.10111e+06	Scattered_shrubland_over_spinifex
SC01351	2021	2021-09-24	5.12	334645	7100963	Dense_shrubland_over_spinifex
SC01353	2021	2021-09-24	1.16	332641	7.10131e+06	Scattered_shrubland_over_spinifex
SC01354	2021	2021-09-24	4.13	334146	7.10127e+06	Dense_shrubland_over_spinifex
SC01357	2021	2021-09-24	5.5	334649	7.10235e+06	Scattered_shrubland_over_spinifex
SC01358	2021	2021-09-24	3.12	333646	7.10178e+06	Scattered_shrubland_over_spinifex
SC01359	2021	2021-09-24	6.5	335147	7.10185e+06	Dense_shrubland_over_spinifex
SC01360	2021	2021-09-24	1.15	332640	7.10151e+06	Scattered_shrubland_over_spinifex
SC01361	2021	2021-09-24	6.9	335145	7.10105e+06	Dense_shrubland_over_spinifex
SC01366	2021	2021-09-24	5.4	334650	7.10255e+06	Dense_mulga_over_tuft_grass
SC01369	2021	2021-09-24	5.11	334647	7101157	Dense_shrubland_over_spinifex
SC01370	2021	2021-09-24	1.4	332635	7.10371e+06	Scattered_shrubland_over_spinifex
SC01371	2021	2021-09-24	3.13	333646	7.10158e+06	Scattered_shrubland_over_spinifex
SC01372	2021	2021-09-24	2.13	333143	7.10169e+06	Scattered_shrubland_over_spinifex
SC01373	2021	2021-09-24	3.11	333646	7.10198e+06	Scattered_shrubland_over_spinifex
SC01374	2021	2021-09-24	9.3	336647	7.10091e+06	Dense_mulga_over_tuft_grass
SC01377	2021	2021-09-24	6.9	335145	7.10105e+06	Dense_shrubland_over_spinifex
SC01378	2021	2021-09-24	2.7	333141	7.10289e+06	Bare_understory
SC01381	2021	2021-09-24	5.6	334649	7.10215e+06	Scattered_shrubland_over_spinifex
SC01382	2021	2021-09-24	5.12	334641	7100968	Dense_shrubland_over_spinifex
SC01384	2021	2021-09-24	6.8	335146	7.10125e+06	Dense_shrubland_over_spinifex
SC01387	2021	2021-09-24	3.5	333647	7.10318e+06	Scattered_shrubland_over_spinifex
SC01388	2021	2021-09-24	1.3	332635	7.10391e+06	Scattered_shrubland_over_spinifex
SC01389	2021	2021-09-24	1.9	332638	7.10271e+06	Dense_shrubland_over_spinifex
SC01390	2021	2021-09-24	2.15	333144	7.10129e+06	Scattered_shrubland_over_spinifex
SC01392	2021	2021-09-24	3.12	333646	7.10178e+06	Scattered_shrubland_over_spinifex
SC01393	2021	2021-09-24	2.3	333139	7.10369e+06	Dense_mulga_over_tuft_grass
SC01394	2021	2021-09-24	1.14	332640	7.10171e+06	Scattered_shrubland_over_spinifex
SC01396	2021	2021-09-24	4.ten	334146	7.10187e+06	Dense_shrubland_over_spinifex
SC01402	2021	2021-09-24	4.11	334146	7.10167e+06	Scattered_shrubland_over_spinifex
SC01404	2021	2021-09-24	4.9	334146	7.10207e+06	Scattered_shrubland_over_spinifex
SC01063	2020	2020-09-20	1.17	332641	7.10111e+06	Scattered_shrubland_over_spinifex
SC01064	2020	2020-09-19	4.13	334146	7.10127e+06	Dense_shrubland_over_spinifex
SC01065	2020	2020-09-20	1.11	332638	7.10231e+06	Scattered_shrubland_over_spinifex
SC01067	2020	2020-09-20	2.4	333140	7.10349e+06	Dense_shrubland_over_spinifex
SC01070	2020	2020-09-20	1.12	332639	7.10211e+06	Scattered_shrubland_over_spinifex
SC01071	2020	2020-09-20	1.15	332640	7.10151e+06	Scattered_shrubland_over_spinifex
SC01073	2020	2020-09-19	5.ten	334646	7.10135e+06	Dense_shrubland_over_spinifex
SC01074	2020	2020-09-20	2.6	333140	7.10309e+06	Scattered_shrubland_over_spinifex
SC01075	2020	2020-09-20	1.15	332640	7.10151e+06	Scattered_shrubland_over_spinifex
SC01077	2020	2020-09-19	5.ten	334646	7.10135e+06	Dense_shrubland_over_spinifex
SC01079	2020	2020-09-20	2.5	333140	7.10329e+06	Scattered_shrubland_over_spinifex
SC01080	2020	2020-09-20	2.3	333139	7.10369e+06	Dense_mulga_over_tuft_grass
SC01082	2020	2020-09-20	1.11	332638	7.10231e+06	Scattered_shrubland_over_spinifex
SC01083	2020	2020-09-19	5.11	334646	7.10115e+06	Dense_shrubland_over_spinifex
SC01084	2020	2020-09-20	2.3	333139	7.10369e+06	Dense_mulga_over_tuft_grass
SC01088	2020	2020-09-20	1.7	332637	7.10311e+06	Bare_understory
SC01089	2020	2020-09-20	1.7	332637	7.10311e+06	Bare_understory
SC01090	2020	2020-09-19	4.12	334146	7.10147e+06	Scattered_shrubland_over_spinifex
SC01091	2020	2020-09-19	4.12	334146	7.10147e+06	Scattered_shrubland_over_spinifex
SC01094	2020	2020-09-19	4.8	334146	7.10227e+06	Bare_understory
SC01095	2020	2020-09-19	4.11	334146	7.10167e+06	Scattered_shrubland_over_spinifex
SC01097	2020	2020-09-19	6.9	335145	7.10105e+06	Dense_shrubland_over_spinifex
SC01098	2020	2020-09-20	2.6	333140	7.10309e+06	Scattered_shrubland_over_spinifex
SC01099	2020	2020-09-20	1.12	332639	7.10211e+06	Scattered_shrubland_over_spinifex
SC01100	2020	2020-09-20	3.15	333645	7.10118e+06	Scattered_shrubland_over_spinifex
SC01101	2020	2020-09-18	9.3	336647	7.10091e+06	Dense_mulga_over_tuft_grass
SC01102	2020	2020-09-18	8.2	336145	7.10163e+06	Dense_mulga_over_tuft_grass
SC01103	2020	2020-09-19	6.4	335148	7.10205e+06	Scattered_shrubland_over_spinifex
SC01105	2020	2020-09-19	7.2	335647	7.10195e+06	Dense_mulga_over_tuft_grass
SC01106	2020	2020-09-20	3.14	333645	7.10138e+06	Scattered_shrubland_over_spinifex
SC01107	2020	2020-09-19	4.12	334146	7.10147e+06	Scattered_shrubland_over_spinifex
SC01108	2020	2020-09-19	7.2	335647	7.10195e+06	Dense_mulga_over_tuft_grass
SC01109	2020	2020-09-19	6.7	335146	7.10145e+06	Scattered_shrubland_over_spinifex
SC01111	2020	2020-09-20	1.15	332640	7.10151e+06	Scattered_shrubland_over_spinifex
SC01112	2020	2020-09-20	2.6	333140	7.10309e+06	Scattered_shrubland_over_spinifex
SC01113	2020	2020-09-20	3.9	333646	7.10238e+06	Scattered_shrubland_over_spinifex
SC01114	2020	2020-09-20	3.ten	333646	7.10218e+06	Scattered_shrubland_over_spinifex
SC01115	2020	2020-09-20	3.ten	333646	7.10218e+06	Scattered_shrubland_over_spinifex
SC01117	2020	2020-09-20	2.14	333144	7.10149e+06	Scattered_shrubland_over_spinifex
SC01121	2020	2020-09-19	5.7	334648	7.10195e+06	Scattered_shrubland_over_spinifex
SC01122	2020	2020-09-20	1.14	332640	7.10171e+06	Scattered_shrubland_over_spinifex
SC01123	2020	2020-09-19	4.7	334145	7.10247e+06	Scattered_shrubland_over_spinifex
SC01126	2020	2020-09-19	6.5	335147	7.10185e+06	Dense_shrubland_over_spinifex
SC01130	2020	2020-09-19	4.12	334146	7.10147e+06	Scattered_shrubland_over_spinifex
SC01131	2020	2020-09-19	6.5	335147	7.10185e+06	Dense_shrubland_over_spinifex
SC01132	2020	2020-09-19	5.3	334650	7.10275e+06	Dense_mulga_over_tuft_grass
SC01133	2020	2020-09-20	3.4	333647	7.10338e+06	Dense_mulga_over_tuft_grass
SC01135	2020	2020-09-20	3.15	333645	7.10118e+06	Scattered_shrubland_over_spinifex
SC01136	2020	2020-09-20	3.4	333647	7.10338e+06	Dense_mulga_over_tuft_grass
SC01137	2020	2020-09-19	6.4	335148	7.10205e+06	Scattered_shrubland_over_spinifex
SC01139	2020	2020-09-20	3.7	333647	7.10278e+06	Scattered_shrubland_over_spinifex
SC01140	2020	2020-09-20	3.15	333645	7.10118e+06	Scattered_shrubland_over_spinifex
SC01141	2020	2020-09-20	2.5	333140	7.10329e+06	Scattered_shrubland_over_spinifex
SC01142	2020	2020-09-18	9.3	336647	7.10091e+06	Dense_mulga_over_tuft_grass
SC01146	2020	2020-09-20	3.5	333647	7.10318e+06	Scattered_shrubland_over_spinifex
SC01150	2020	2020-09-19	4.6	334145	7.10267e+06	Scattered_shrubland_over_spinifex
SC01156	2020	2020-09-19	7.2	335647	7.10195e+06	Dense_mulga_over_tuft_grass
SC01159	2020	2020-09-20	2.16	333145	7.10109e+06	Scattered_shrubland_over_spinifex
SC01160	2020	2020-09-20	1.14	332640	7.10171e+06	Scattered_shrubland_over_spinifex
SC01161	2020	2020-09-20	1.14	332640	7.10171e+06	Scattered_shrubland_over_spinifex
SC01162	2020	2020-09-20	1.13	332639	7.10191e+06	Scattered_shrubland_over_spinifex
SC01164	2020	2020-09-19	6.5	335147	7.10185e+06	Dense_shrubland_over_spinifex
SC01166	2020	2020-09-19	6.6	335147	7.10165e+06	Scattered_shrubland_over_spinifex
SC01168	2020	2020-09-19	6.7	335146	7.10145e+06	Scattered_shrubland_over_spinifex
SC01169	2020	2020-09-19	6.7	335146	7.10145e+06	Scattered_shrubland_over_spinifex
SC01170	2020	2020-09-19	6.8	335146	7.10125e+06	Dense_shrubland_over_spinifex
SC01171	2020	2020-09-19	6.8	335146	7.10125e+06	Dense_shrubland_over_spinifex
