# Supplementary material for: Estimating the Abundance of a Cryptic, Endangered Marsupial, Mala ( Lagorchestes hirsutus ) Using Microsatellite and Single Nucleotide Polymorphism Genotyping Panels
Source: Ecol Evol. 2026 Apr 29;16(5):e73480. doi: 10.1002/ece3.73480 (PMC13125950; doi:10.1002/ece3.73480)
Supplement: Supplementary file 3 — Data S2: Supplementary file 3 [file ECE3-16-e73480-s003.R]

# Identify loci suitable for SNP array design in Mala 
# Script written by: Robyn Shaw, Rujiporn Thavornkanlapachai and Kym Ottewell
# Modified by Deanne Cummins
# Date: 23/06/2023
# R version: 4.1.2
# Data: Five populations:
#   1. Matuwa
#   2. Alice Springs desert park
#   3. Trimouille Is
#   4. Scotia Sanctuary
#   5. Watarraka National park
# Target population for SNP array: Matuwa

#################################
# STEP 1: Install/load packages #
#################################

# List all required packages in vector
list.of.packages <- c("vcfR",
                      "purrr",
                      "tibble",
                      "magrittr",
                      "stringr",
                      "splitstackshape",
                      "Biostrings",
                      "hierfstat",
                      "dartR",
                      "seqinr",
                      "adegenet",
                      "dplyr",
                      "tidyr",
                      "ggpubr",
                      "ggplot2",
                      "PopGenUtils",
                      "plotly",
                      "directlabels",
                      "ggthemes",
                      "sparklyr",
                      "splitstackshape",
                      "reshape2",
                      "cowplot",
                      "SeqArray",
                      "SNPRelate")

# Specify Bioconductor packages
bio.packages <- c("SeqArray",
                  "SNPRelate",
                  "Biostrings")

# Find out if any need to be installed, then install those in loop below
new.packages <- list.of.packages[!(list.of.packages %in% installed.packages()[,"Package"])]
if(length(new.packages) > 0 ) {
  if (!"devtools" %in% installed.packages()[,"Package"]) {
    install.packages("devtools")
  }
  if (!"BiocManager" %in% installed.packages()[,"Package"]) {
    install.packages("BiocManager")
  }
  for (i in 1:length(new.packages)) {
    if (new.packages[i] == "dartR") {
    devtools::install_github("green-striped-gecko/dartR") 
  } else if (new.packages[i] == "PopGenUtils") {
    devtools::install_github("nikostourvas/PopGenUtils")
  } else if (new.packages[i] %in% bio.packages) {
    BiocManager::install(version = '3.16')
    BiocManager::install(new.packages[i])
  } else {
    install.packages(new.packages[i])
  }
    }
}

# Load all required packages
lapply(list.of.packages, require, character.only = TRUE)

###################################
#  STEP 2: Define working/output  #
#    directories and variables    #
###################################
# Set working directory 
setwd()

# Species name
sp <- "species"

# Input folder
fp_in <- "./speciesData/"

# VCF data file
v <- "species.populations.snps.vcf"

# Strata file (heading = INDIVIDUALS and POP)
s <-  "species_STRATA.txt" 

# FASTA file
f <- "species.populations.loci.fa"

# construct full name
vcf.file <- file.path(fp_in, v)
strata.file <- file.path(fp_in, s)
fasta.file <- file.path(fp_in, f)

# Output folder
fp_out <- "speciesResults_ID/"

########################
#  STEP 3: Get data    #
########################

# Import VCF 
my.vcf <- read.vcfR(vcf.file) 

# Import strata file (two columns: 1 = sample ids, 2 = pop ids)
my.strata <- read.table(strata.file, header = T) # 
colnames(my.strata) <- c("samp", "pop")

# Get list of unique pops
pops <- unique(my.strata$pop)

# Import FASTA file
my.fasta <- readDNAStringSet(fasta.file, 
                             seek.first.rec = TRUE)

# Format as dataframe and generate reverse compliment
my.fasta <- data.frame(Info = names(my.fasta),
                       TrimmedSequence_original = paste(my.fasta),
                       RevComp = paste(reverseComplement(my.fasta)))

# Pull out important information from FASTA labels
# Here, the label looks like this (one example): 
# "CLocus_32 [pri1788_${SPEC}__${ACCPREFIX}2HAP1788, 254952, +]"
# This label includes the locus ID, chromosome ID, sequence position, strand (forward/reverse)
# The first step is to remove unnecessary characters, and separate useful info with commas
# Use nested "str_replace" arguments to clean character string and add commas (if required)
# Note: square brackets are special characters, so have to be escaped with "\\"
my.fasta$Info <- str_replace(str_replace(str_replace(my.fasta$Info, " \\[", ", "), "\\]", ""), "CLocus_", "")

# Now split by comma into new columns and rename
my.fasta <- cSplit(indt = my.fasta, 
                   splitCols = "Info", 
                   sep = ",", 
                   stripWhite = TRUE, 
                   type.convert = FALSE)
colnames(my.fasta) <- c("TrimmedSequence_original",
                        "RevComp",
                        "Locus_No",
                        "CHROM",
                        "POS",
                        "Strand")

my.fasta <- as.data.frame(my.fasta)

# Create final sequence column using "if_else" 
# Replace sequence at "-" strands with reverse compliment (for "+" strands keep original)
my.fasta$TrimmedSequence <- ifelse(my.fasta$Strand == "-", 
                                   my.fasta$RevComp, 
                                   ifelse(my.fasta$Strand == "+", 
                                          my.fasta$TrimmedSequence_original, 
                                          NA))
# Covert numbers to integers (rather than characters)
my.fasta$Locus_No <- as.integer(my.fasta$Locus_No)
my.fasta$POS <- as.integer(my.fasta$POS)

# Get data from vcf and match sequence data to this info
SeqDat <- as.data.frame(my.vcf@fix[,1:5])

# Split ID column into new columns and rename
SeqDat <- cSplit(indt = SeqDat, 
                 splitCols = "ID", 
                 sep = ":", 
                 stripWhite = TRUE, 
                 drop = FALSE, 
                 type.convert = FALSE)
colnames(SeqDat) <- c("CHROM", "POS", "Locus", "REF", "ALT", "Locus_No", "SNP.POS", "Strand")

# Covert numbers to integers (rather than characters)
SeqDat$Locus_No <- as.integer(SeqDat$Locus_No)
SeqDat$POS <- as.integer(SeqDat$POS)
SeqDat$SNP.POS <- as.integer(SeqDat$SNP.POS)

# Prior to Stacks v2.57, the SNP columns in this ID field were 1-based. 
# For example, the polymorphic site with ID 1:7:+ would appear as 1:8:+ in the VCF.
# To correct the SNP position to match with the fasta file, we need to +1 to SNP.POS in the VCF
SeqDat$SNP.POS <- SeqDat$SNP.POS+1


# Join sequence data by multiple overlapping variables
# Note that vcf POS and fasta POS are different. 
# POS in vcf is the SNP position on the chromosome while POS in fasta is the starting position of the sequence.
# Here we only keep the POS from vcf
SeqDat <- as.data.frame(left_join(SeqDat,
                                  my.fasta[,-which(colnames(my.fasta) == "POS")],
                                  by = c("CHROM" = "CHROM", 
                                         "Locus_No" = "Locus_No", 
                                         "Strand" = "Strand")))

# Calculate sequence length
SeqDat$trim_seq_len <- str_length(SeqDat$TrimmedSequence)

# Recalculate SNP position on the negative strand 
# Following Excel formula:
# =if(cell of strand = "+", cell of SNP position, (sequence length - cell of SNP position)+1)
SeqDat$SNP.POS.Corrected <- ifelse(SeqDat$Strand == "+",
                                   SeqDat$SNP.POS,
                                   ((SeqDat$trim_seq_len - SeqDat$SNP.POS) + 1))

# Reorder/rename
loc.metrics.tot <- cbind(Locus = SeqDat$Locus, SeqDat[, -which(colnames(SeqDat) == "Locus")])

# Save locus information
write.csv(loc.metrics.tot, file = paste0(fp_out, sp, "_LocSeqInfoPreFilt.csv"))

###############
# Check point #
###############
# 1. Check if locus ID (CLocus_xx) population.loci file and match up with Locus column (xx:yy:+or-) and POS column in _LocSeqInfoPreFilt.csv 
# Note that in population.loci file contains stack of reads so you can have multiple SNPs mapped to the same CLocus
# Also note: _LocSeqInfoPreFilt.csv shows SNP position in POS column, but the population.loci file shows the position of the first base of the locus (whole read)
# 2. Check if + or - in CLocus_xx match with _LocSeqInfoPreFilt.csv - TRUE
# 3. Check if - strand locus if DNA sequences in the TrimmedSequence column have been reverse complimented - TRUE
# 4. Check if snp position in SNP.POS.Corrected column has been corrected with this formula (trim_seq_len - SNP.POS + 1) = SNP.POS.Corrected - TRUE
# 5. Check that CHROM, ID, REF and ALT from vcf file match up with _LocSeqInfoPreFilt.csv - TRUE
# To open vcf, run
head(my.vcf)
vcf <- my.vcf@fix
write.csv(vcf, "check_vcf.csv")

locus_no <- SeqDat$Locus_No
# pull out loci in fasta file because in the SeqDat object there are multiple SNPs per locus
# however, we only want to check the ones that will be included in downstream analyses
subset_my.fasta <- my.fasta[my.fasta$Locus_No %in% locus_no, ]

# pull out Locus number and strand (+/-) info to see if they match
subset2_my.fasta <- subset_my.fasta[ , c("Locus_No", "Strand")]
subset_SeqDat <- SeqDat[ , c("Locus_No", "Strand")]
# we only want non-duplicates
subset2_SeqDat <- subset_SeqDat[!duplicated(subset_SeqDat$Locus_No), ]
write.csv(subset2_SeqDat, "strand-check.csv")
write.csv(subset2_my.fasta, "strand-check2.csv")

############################
#  STEP 4: Prepare data    #
############################

# Allele Depth (AD) versus Total Depth (DP):

# Get total and allele depth from vcf file
# Make separate df for each allele (ref vs. snp)
# Then add together to get total
read.depth <- extract.gt(my.vcf, element="AD")
read.depth.ref <- as.data.frame(masplit(read.depth, record = 1, sort=0))
read.depth.snp <- as.data.frame(masplit(read.depth, record = 2, sort=0))
read.depth.tot <- read.depth.ref + read.depth.snp

# Create functions
# Function GenoTab: creates a long format data frame with read counts/genotypes per individual
# Filters vcf genotype data based on total read count data frame 
# (i.e., will map/remove NAs if filtered data sets are used)
GenoTab <- function(RDtot, RDref, RDsnp, vcf) {
  tab <- as.data.frame(RDtot) %>%
    rownames_to_column(var = "Locus") %>%
    gather(Sample_ID, Total_ReadCount, -Locus) %>%
    left_join(
      (as.data.frame(RDref) %>%
         rownames_to_column(var = "Locus") %>%
         gather(Sample_ID, Ref_ReadCount, -Locus)),
      by = c("Locus" = "Locus", "Sample_ID" = "Sample_ID")) %>%
    left_join(
      (as.data.frame(RDsnp) %>%
         rownames_to_column(var = "Locus") %>%
         gather(Sample_ID, SNP_ReadCount, -Locus)),
      by = c("Locus" = "Locus", "Sample_ID" = "Sample_ID")) %>% 
    left_join(
      (as.data.frame(map2_df(.x = RDtot, 
                             .y = as.data.frame(t(as.matrix(vcfR2genlight(vcf)[,]))), 
                             ~ifelse(is.na(.x), NA, .y))) %>%
         bind_cols(Locus = rownames(RDtot)) %>%
         gather(Sample_ID, Genotype, -Locus)),
      by = c("Locus" = "Locus", "Sample_ID" = "Sample_ID"))
  return(tab)
} 

# Function GenoTab.Av: takes the data frame above as input and generates
# averages across individuals and allele balance
GenoTab.Av <- function(Geno.tab, RCtot, vcf) {
  tab <- Geno.tab %>%
    group_by(Locus) %>% 
    summarise(AvgCount = mean(Total_ReadCount, na.rm = TRUE),
              AvgCountRef = mean(Ref_ReadCount, na.rm = TRUE),
              AvgCountSnp = mean(SNP_ReadCount, na.rm = TRUE)) %>%
    left_join(
      (as.data.frame(map2_df(.x = RCtot, 
                             .y = as.data.frame(extract.gt(vcf,
                                                           element="GQ", 
                                                           as.numeric = TRUE)), 
                             ~ifelse(is.na(.x), NA, .y))) %>%
         bind_cols(Locus = rownames(RCtot)) %>%
         mutate(GQ = rowMeans(select(., -Locus), na.rm = TRUE)) %>%
         select(c("Locus", "GQ"))),
      by = "Locus") %>%
    left_join(
      filter(Geno.tab, Genotype == 1) %>%
        group_by(Locus) %>% 
        summarise(AB = mean(Ref_ReadCount, na.rm = TRUE)/
                    mean(Total_ReadCount, na.rm = TRUE)),
      by = "Locus")
  
  return(tab)
}

######################################
#  STEP 5: Calculate summary metrics #
#        and plot read count         #
######################################

# Run function to summarise read count data per individual
Geno.Counts <- GenoTab(RDtot = read.depth.tot, 
                       RDref = read.depth.ref, 
                       RDsnp = read.depth.snp, 
                       vcf = my.vcf)

# Run function to average read count data across individuals
Geno.Counts.Av <- GenoTab.Av(Geno.tab = Geno.Counts, 
                             RCtot = read.depth.tot, 
                             vcf = my.vcf)


# Get separate depth data frames per pop
# Make an empty list and fill in loop
dp.ls <- list()
for (i in 1:length(pops)) {
  samps <- my.strata$samp[my.strata$pop %in% pops[i]]
  dp.pop <- Geno.Counts[Geno.Counts$Sample_ID %in% samps, ]
  dp.ls <- c(dp.ls, list(dp.pop))
  names(dp.ls)[length(dp.ls)] <- pops[i]
}

# Plot individual depth for each population
par(mfrow = c(3, 2), 
    cex.axis = 0.5,
    mar=c(2,2,2,1))
lapply(names(dp.ls), function(nm) { 
  x <- dp.ls[[nm]]; 
  boxplot(x$Total_ReadCount ~ x$Sample_ID, col=2:8, las=3, main = nm, xlab = NULL)
})

# Get separate histogram per pop
par(mfrow = c(3, 2))
lapply(names(dp.ls), function(nm) { 
  x <- dp.ls[[nm]]; 
  hist(x$Total_ReadCount,
       col = 'skyblue3', 
       xlim = c(0,50),
       breaks = 10000,
       xlab = "Locus read depth",
       main = nm)})


# Summary stats for depth
SumStat <- lapply(names(dp.ls), function(nm) {
  x <- dp.ls[[nm]]; 
  mat <- as.matrix(summary(x$Total_ReadCount));
  df <- as.data.frame(mat)
  colnames(df) <- nm
  df
  })

# Check
bind_cols(SumStat)


################################################
# STEP 6: Filter raw data on allele read depth #
################################################

# Choose min read count filtering threshold based on the figures above
dp.min <- 5

# Screen out read counts that don't meet filter
read.depth.tot.filter <- read.depth.tot
read.depth.tot.filter[read.depth.tot.filter < dp.min] <- NA
read.depth.ref.filter <- as.data.frame(map2_df(.x = read.depth.tot.filter, 
                                               .y = read.depth.ref, 
                                               ~ifelse(is.na(.x), NA, .y)))
rownames(read.depth.ref.filter) <- rownames(read.depth.tot.filter)
read.depth.snp.filter <- as.data.frame(map2_df(.x = read.depth.tot.filter, 
                                               .y = read.depth.snp, 
                                               ~ifelse(is.na(.x), NA, .y)))
rownames(read.depth.snp.filter) <- rownames(read.depth.tot.filter)


# Extract genotype table from vcf and 
# Remove genotypes by depth threshold (as above) 
geno <- as.data.frame(map2_df(.x = read.depth.tot.filter, 
                      .y = as.data.frame(t(as.matrix(vcfR2genlight(my.vcf)[,]))), 
                      ~ifelse(is.na(.x), NA, .y)))
rownames(geno) <- rownames(read.depth.tot.filter)


# Flag loci where some individuals have high read counts
# These might indicate that the loci are prone to PCR duplications

# Create function:
LocMax <- function(data, dp.max) {
  row_names <- row.names(data)
  greater <- apply(data, 1, function(row) any(row > dp.max, na.rm = TRUE))
  row_names[greater]
}

# Run Function and choose maximum threshold
# Save loci for filtering on read count later
# Choose max threshold:
MaxRC <- 100
MaxRC.flag <- LocMax(read.depth.tot.filter, MaxRC)

# Recalculate metrics
Geno.Counts.filt <- GenoTab(RDtot = read.depth.tot.filter, 
                            RDref = read.depth.ref.filter, 
                            RDsnp = read.depth.snp.filter, 
                            vcf = my.vcf)

Geno.Counts.Av.filt <- GenoTab.Av(Geno.tab = Geno.Counts.filt,
                                  RCtot = read.depth.tot.filter, 
                                  vcf = my.vcf)

###########################
# STEP 7: Create genlight #
###########################

# Create genlight
gl <- as.genlight(t(geno))

# Add ploidy
ploidy(gl) <- 2 

# Add pops
pop(gl) <- as.factor(my.strata$pop[match(gl@ind.names, my.strata$samp)])
gl@other$ind.metrics <- my.strata[match(gl@ind.names, my.strata$samp), ]

# Add in locus metrics, including:
# Sequence data
# Read count info
locmet <- left_join(loc.metrics.tot, Geno.Counts.Av.filt, by = "Locus") %>%
  mutate_all(~ifelse(is.nan(.), NA, .))
gl@other$loc.metrics <- locmet[match(gl@loc.names, locmet$Locus), ]

# Add in chromosome info
gl@chromosome <- as.factor(gl@other$loc.metrics$CHROM)
gl@position <- as.factor(gl@other$loc.metrics$POS)

# Run compliance check
gl <- gl.compliance.check(gl)

# Calculate loc.metrics
gl <- gl.recalc.metrics(gl)

# Add info about loci flagged for high read count
gl@other$loc.metrics$FlaggedMaxRC <- gl@other$loc.metrics$Locus %in% MaxRC.flag

# Check 
# Any issues, try convert to genind and back to genlight and recalc.
gl@other$loc.metrics.flags

# Remove unimportant populations
gl_mainland <- gl.drop.pop(gl, pop.list = c('RTDR', 'MALP', 'PCBC', 'AZRI'), recalc = TRUE)
gl_mainland <- gl.recalc.metrics(gl_mainland)

# Check 
# Any issues, try convert to genind and back to genlight and recalc.
gl_mainland@other$loc.metrics.flags


# Change replicate individual names to match in pairs #
file <- system.file('extdata','new_labels_for_replicate_individuals.csv', package='dartR') # have to put input file here "C:/Users/DeanneCummins/AppData/Local/R/win-library/4.3/dartR/extdata/"
gl_renamed <- gl.recode.ind(gl_mainland, ind.recode=file, verbose = 3)
# nInd = 110
gl_renamed <- gl.recode.ind(gl, ind.recode=file, verbose = 3)
nInd(gl)

# Check how different the replicates are
# Export just the genotype table
Geno_of_renamed <- as.data.frame(t(as.matrix(gl_renamed[,])))
write.csv(Geno_of_renamed, file = 'before_repeatability_filter_geno.csv')

# Export the loc.metric with the genotype table
comb_output_of_renamed <- cbind(gl_renamed@other$loc.metrics[,], t(as.matrix(gl_renamed[,])))
write.csv(comb_output_of_renamed, file = 'before_repeatability_filter_output.csv')

gl <- gl_renamed  # rename as gl for convenience

# Calculate repeatability if duplicated samples are present
# (e.g., technical replicates)
# Note: This script requires duplicate sample names to be identical 
# This step is a little slow

# First decide, do you want NAs to be included in calculation of repeatability
IncludeNA <- "N" # Choose Y or N here (case sensitive)

# If yes, then when both samples = NA, then it will count as a match
# If one sample is NA, but the other has a SNP call, this will count as a mismatch
# When using good quality DNA, this is a good option, because it tells us whether a locus is unreliable 
# (i.e., sometimes the locus fails)
# The downside is that a locus will have a high repeatability score if it consistently throws NAs
# However, this should be remedied by call rate filtering
# If using degraded DNA, probably best not to include NAs (or will remove too many loci)


if (sum(duplicated(gl@ind.names)) > 0) {
  
  # List duplicate sample names
  dup.list <- gl@ind.names[duplicated(gl@ind.names)]
  
  # Loop through duplicat samples and calculate repeatability
  for (i in 1:sum(duplicated(gl@ind.names))) {
    
    # Get name and subset genlight
    dup.name <- dup.list[i]
    gl.dups <- gl[gl@ind.names %in% dup.name, ]
    
    # Get SNP data matrix to compare duplicate samples
    Dup.Mat <- as.matrix(gl.dups)
    
    if (IncludeNA == "Y") {
      # Replace NAs with a number (be sure to use a different number to SNP genotype calls, e.g., 10)
      Dup.Mat[is.na(Dup.Mat)] <- 10
    }
    
    if (i == 1) {
      # Calculate the number of matches
      # If this is the first step in the loop, create the output table 
      Rep.Loc <- as.data.frame(Dup.Mat[1,] == Dup.Mat[2,])
      # Rename column with sample label
      colnames(Rep.Loc) <- dup.name
    } else {
      # Calculate the number of matches and bind to the existing output table
      # (calculated in first step of loop above)
      Rep.Loc <- cbind(Rep.Loc, Dup.Mat[1,] == Dup.Mat[2,])
      # Rename column with sample label
      colnames(Rep.Loc)[ncol(Rep.Loc)] <- dup.name
    }
    
    # Remove the duplicate from the genlight sample with the lowest call rate
    # (i.e., the entry with the most NAs)
    if (IncludeNA == "Y") {
      gl <- gl[-which(gl@ind.names == dup.name)[unname(which.max(rowSums(Dup.Mat == 10)))],]
    } else {
      gl <- gl[-which(gl@ind.names == dup.name)[unname(which.max(rowSums(is.na(Dup.Mat))))],]
    }
    
  }
  
  # Add average repeatability to loc metrics table
  gl@other$loc.metrics <- cbind(gl@other$loc.metrics, 
                                RepAvg = rowSums(Rep.Loc, na.rm = TRUE)/ncol(Rep.Loc))
  
} else {
  cat("No duplicate sample names\n")
  
  # If unable to be calculated, add NA under repeatability
  gl@other$loc.metrics$RepAvg <- NA
  
}

# Extract the genotype table to calculate the amplification rate
Geno <- as.data.frame(t(as.matrix(gl[,])))
write.csv(Geno, file = 'geno.csv')
# Go into excel and calculate the amplification rate for the pair of samples. Pick one of the sample and remove it based on the amplification rate


# Remove the sample with lower amplification rate
gl_1 <- gl.drop.ind(gl, ind.list=c("alnDEC03269_53033", "alnDEC02902_53024", "alnDEC03009_53096"), recalc = TRUE)
# nInd = 102
gl_1@other$loc.metrics.flags

# remove loci that are all NA in any population
pop_removal_na.gl <- gl.filter.allna(gl_1, by.pop = TRUE, recalc = TRUE, verbose = NULL) # 62 removed
nLoc(pop_removal_na.gl)
# re-check locus metrics
pop_removal_na.gl@other$loc.metrics.flags

# Export the loc.metric with the genotype table
comb_output <- cbind(gl_1@other$loc.metrics[,], t(as.matrix(gl_1[,])))
write.csv(comb_output, file = 'loc.metric_genotab.csv')


# Save gl with RC filter
gl.save(x = pop_removal_na.gl, file = paste0(fp_out, sp, "_RCfilt_ind_rep_removed.gl"))

# load saved genlight
gl <- gl.load("./RCfilt_ind_rep_removed.gl")

#####################
# STEP 9: Filtering #
#####################

# Filtering Steps:

# Remove duplicate loci and only select one snp per locus
# SNP position
# Genotype quality score
# Minimum average read depth per locus
# Loci flagged for high read depth
# Call rate
# Repeatability
# Paralog (sequence similarity/Hamming)
# maf
# He
# HWE
# LD
# SNPs found within 1000 bps on the same scaffold


#############################################
# STEP 9.1: Reduce data set to only include #
#       loci containing a single SNP        #
#############################################

# Pull out the list of all loci
loc.list <- gl@other$loc.metrics[, c("Locus", "Locus_No")]

# Identify duplicate locus names and remove from the list 
# (i.e. only select loci with one SNP)
dup1 <- loc.list$Locus_No[duplicated(loc.list$Locus_No)] 
single_snp_loc <- loc.list[!(loc.list$Locus_No %in% dup1),]

# Only keep these loci with single SNP
gl1 <- gl.keep.loc(gl, loc.list = single_snp_loc[,1])

# Number of loci removed
nLoc(gl)-nLoc(gl1) 
# Total remaining
nLoc(gl1) 
length(single_snp_loc$Locus_No) # Check it matches


##########################
# STEP 9.2: SNP position #
##########################

# Further reduce to loci where SNP is located >30 bp away from each end to allow for primer design
# N.B. this cuts a lot of loci so could reduce

# Choose thresholds
# Most fragments are about 125 bp and max 140 bp
SNPpos.min <- 30 
SNPpos.max <- 110 
gl2 <- gl1[ , which(gl1@other$loc.metrics$SNP.POS.Corrected >= SNPpos.min & 
                      gl1@other$loc.metrics$SNP.POS.Corrected <= SNPpos.max)]
gl2@other$loc.metrics <-  gl1@other$loc.metrics[which(gl1@other$loc.metrics$SNP.POS.Corrected >= SNPpos.min & gl1@other$loc.metrics$SNP.POS.Corrected <= SNPpos.max),]
gl2 <- gl.recalc.metrics(gl2, verbose = 0)

# Number of loci removed
nLoc(gl1)-nLoc(gl2) 
# Total remaining
nLoc(gl2) 


###############################
# STEP 9.3: Filter on quality #
###############################

# GQ > 20
# Check GQ distribution
hist(gl2@other$loc.metrics$GQ, 
     col = 'skyblue3', 
     breaks = 100, 
     xlab = NULL,
     main = "Genotyping Quality")

# Check the minimum. 
min(gl2@other$loc.metrics$GQ, na.rm = T)
sum(is.na(gl2@other$loc.metrics$GQ)) # Code will also remove these

# Set GQ value
GQ <- 30

gl3 <- gl2[ ,which(gl2@other$loc.metrics$GQ >= GQ)]
gl3@other$loc.metrics <- gl2@other$loc.metrics[which(gl2@other$loc.metrics$GQ >= GQ),]
gl3 <- gl.recalc.metrics(gl3, verbose = 0)

# Number of loci removed
nLoc(gl2) - nLoc(gl3) 
# Total remaining
nLoc(gl3) 


##################################
# STEP 9.4: Filter on read count #
##################################

hist(gl3@other$loc.metrics$AvgCount, 
     col = 'skyblue3', 
     xlim = c(1,200),
     breaks = 1000, 
     xlab = NULL,
     main = "Read depth")

# set min and max count
Avgdp.min <- 8
Avgdp.max <- 22

# Filter
gl4 <- gl3[ ,which(gl3@other$loc.metrics$AvgCount >= Avgdp.min & 
                     gl3@other$loc.metrics$AvgCount <= Avgdp.max)]
gl4@other$loc.metrics <-  gl3@other$loc.metrics[which(gl3@other$loc.metrics$AvgCount >= Avgdp.min &
                                                        gl3@other$loc.metrics$AvgCount <= Avgdp.max),]
gl4 <- gl.recalc.metrics(gl4, verbose = 0)

hist(gl4@other$loc.metrics$AvgCount, 
     col = 'skyblue3', 
     breaks = 100, 
     xlab = NULL,
     main = "average locus depth")

# Number of loci removed
nLoc(gl3)-nLoc(gl4) 
# Number remaining
nLoc(gl4) 

# Remove any remaining loci still flagged due to high read counts in some individuals
gl5 <- gl4[ , !gl4@loc.names %in% MaxRC.flag]
# Subset loc.metrics to match
gl5@other$loc.metrics <- gl5@other$loc.metrics[!gl5@other$loc.metrics$Locus %in% MaxRC.flag, ]

# Number of loci removed
nLoc(gl4)-nLoc(gl5) 
# Number remaining
nLoc(gl5) 


#################################
# STEP 9.5: Filter on call rate #
#################################

# Filter for loci
gl.report.callrate(gl5, method = "loc")
Loc.callrate <- 0.5
gl6 <- gl.filter.callrate(gl5, 
                          mono.rm = TRUE,
                          method ="loc",
                          threshold = Loc.callrate, 
                          recalc = TRUE, 
                          verbose = 0)
# Number of loci removed
nLoc(gl5)-nLoc(gl6)  
# Number remaining
nLoc(gl6)  

Loc.callrate <- 0.6
gl6.1 <- gl.filter.callrate(gl6, 
                            mono.rm = TRUE,
                            method ="loc",
                            threshold = Loc.callrate, 
                            recalc = TRUE, 
                            verbose = 0)
# Number of loci removed
nLoc(gl6)-nLoc(gl6.1)  
# Number remaining
nLoc(gl6.1)  

Loc.callrate <- 0.7
gl6.2 <- gl.filter.callrate(gl6.1, 
                            mono.rm = TRUE,
                            method ="loc",
                            threshold = Loc.callrate, 
                            recalc = TRUE, 
                            verbose = 0)
# Number of loci removed
nLoc(gl6.1)-nLoc(gl6.2)  
# Number remaining
nLoc(gl6.2) 


Loc.callrate <- 0.78
gl6.3 <- gl.filter.callrate(gl6.2, 
                            mono.rm = TRUE,
                            method ="loc",
                            threshold = Loc.callrate, 
                            recalc = TRUE, 
                            verbose = 0)
# Number of loci removed
nLoc(gl6.2)-nLoc(gl6.3)  
# Number remaining
nLoc(gl6.3) 


# Filter for individuals
gl.report.callrate(gl6.3, method = "ind")  
Ind.callrate <- 0.6
gl7 <- gl.filter.callrate(gl6.3, 
                          mono.rm = TRUE, 
                          method = "ind", 
                          threshold = Ind.callrate, 
                          recalc = TRUE)
nLoc(gl7)  
nInd(gl7)  

Ind.callrate <- 0.7
gl7.1 <- gl.filter.callrate(gl7, 
                            mono.rm = TRUE, 
                            method = "ind", 
                            threshold = Ind.callrate, 
                            recalc = TRUE)
nLoc(gl7.1)  
nInd(gl7.1)   

Ind.callrate <- 0.8
gl7.2 <- gl.filter.callrate(gl7.1, 
                            mono.rm = TRUE, 
                            method = "ind", 
                            threshold = Ind.callrate, 
                            recalc = TRUE)
nLoc(gl7.2)  
nInd(gl7.2)  


# Rerun
# Filter for loci
gl.report.callrate(gl7.2, method = "loc")
Loc.callrate <- 0.78
gl8 <- gl.filter.callrate(gl7.2, 
                          mono.rm = TRUE,
                          method ="loc",
                          threshold = Loc.callrate, 
                          recalc = TRUE, 
                          verbose = 0)

# Filter for individuals
gl.report.callrate(gl8, method = "ind")
Ind.callrate <- 0.8
gl9 <- gl.filter.callrate(gl8, 
                          mono.rm = TRUE, 
                          method = "ind", 
                          threshold = Ind.callrate, 
                          recalc = TRUE)
nLoc(gl9)  
nInd(gl9)  


# How many samples left from each population
table(gl9@pop)

# smear plot
gl.smearplot(gl9, group_pop = TRUE)


########################################
# STEP 9.7: Filter on hamming distance #
########################################

# Remove seq tags that are too similar (possible paralogues)
# t = threshold for proportion of base differences 
hamming = 0.2
gl11 <- gl.filter.hamming(gl9, taglength = 100, t = hamming, pb = F)

# check to see how many have been removed
nLoc(gl9) - nLoc(gl11)  


###############################
# STEP 9.8: Filter on MAF     #
###############################

# Get MAF for each pop to select high frequency loci in all populations
# Define focal
focal <- popNames(gl11)[2] # MATU

# Run loop to calculate MAF in each pop and output 'MAF.pop' table
# Loop will print no. loci in each pop to make sure monomorphs aren't removed (should all be identical)
for (i in 1:length(pops)) {
  gl.pop <- gl.keep.pop(gl11, pop.list = pops[i], recalc = TRUE, mono.rm = FALSE, verbose = 0)
  print(nLoc(gl.pop)) 
  if (i==1) {
    MAF.pop <- data.frame(Locus = gl11@other$loc.metrics$Locus, 
                          PopMAF = gl.pop@other$loc.metrics$maf)
    colnames(MAF.pop)[ncol(MAF.pop)] <- paste0("maf.", pops[i])
  } else {
    MAF.pop <- cbind(MAF.pop, 
                     PopMAF = gl.pop@other$loc.metrics$maf)
    colnames(MAF.pop)[ncol(MAF.pop)] <- paste0("maf.", pops[i])
  }
  rm(gl.pop)
}

# Set threshold
maf.focal <- 0.34
maf.nonfocal <- 0.14

gl.report.maf(gl11)

# Filter
loc.maf <- MAF.pop$Locus[which(MAF.pop$maf.MATU >= maf.focal & 
                                 MAF.pop$maf.SCOT>= maf.nonfocal &
                                 MAF.pop$maf.WATA>= maf.nonfocal &
                                 MAF.pop$maf.TRIM>= maf.nonfocal &
                                 MAF.pop$maf.ASDP>= maf.nonfocal)]

gl12 <- gl11[, gl11@loc.names %in% loc.maf]
gl12@other$loc.metrics <- gl11@other$loc.metrics[gl11@loc.names %in% loc.maf, ]

# Recalculate and visualise
gl12 <- gl.recalc.metrics(gl12, verbose = 0)
gl.report.maf(gl12)

# Number of loci removed
nLoc(gl11)-nLoc(gl12) 
# Number remaining
nLoc(gl12) 


####################################
# STEP 9.9: Heterozygosity and HWE #
####################################

# Filter for high He
# Set min and max heterozygosity values
Het.min <- 0.4
Het.max <- 0.6

gl13 <- gl12[ , which(gl12@other$loc.metrics$FreqHets >= Het.min & 
                        gl12@other$loc.metrics$FreqHets <= Het.max )]
gl13@other$loc.metrics <- gl12@other$loc.metrics[which(gl12@other$loc.metrics$FreqHets >= Het.min &
                                                         gl12@other$loc.metrics$FreqHets <= Het.max),]
gl13 <- gl.recalc.metrics(gl13, verbose = 0)

# Number of loci removed
nLoc(gl12)-nLoc(gl13)  
# Number remaining
nLoc(gl13)  


# Filter loci out of HWE
# subset = each means each pop is being assessed individually
gl14 <- gl.filter.hwe(gl13, subset = 'each')

# Number of loci removed
nLoc(gl13)-nLoc(gl14)  
# Number remaining
nLoc(gl14)  


# Check allele balance
hist(gl14@other$loc.metrics$AB, 
     col = 'skyblue3', 
     breaks = 100, 
     xlab = NULL,
     main = "Ratio of ref SNP depth to total read depth pre-filt")


# Would assume that the balance of ref to Alt SNP should be pretty even since filtering by Het and HWE
# Remove outliers here if necessary
AB.min <- 0.44
AB.max <- 0.56

# There are a few outliers
gl15 <- gl14[ , which(gl14@other$loc.metrics$AB >= AB.min & 
                        gl14@other$loc.metrics$AB <= AB.max )]
gl15@other$loc.metrics <- gl14@other$loc.metrics[which(gl14@other$loc.metrics$AB >= AB.min &
                                                         gl14@other$loc.metrics$AB <= AB.max),]
gl15 <- gl.recalc.metrics(gl15, verbose = 0)

# Number remaining
nLoc(gl15)  


# Check allele balance
par(mfrow=c(1,2))
hist(gl14@other$loc.metrics$AB, 
     col = 'skyblue3', 
     breaks = 100, 
     xlab = NULL,
     main = "AB pre-filt")
hist(gl15@other$loc.metrics$AB, 
     col = 'skyblue3', 
     breaks = 100, 
     xlab = NULL,
     main = "AB post-filt")

#########################
# STEP 9.10: LD pruning #
#########################

# Export to SNPRelate for LD pruning. 

# Takes a bit time
gl.report.ld(gl15)

# Decide on LD threshold
LD.thresh <- 0.3

Chrom <- as.integer(gl15@chromosome)
genmat <- t(as.matrix(gl15))
SampID <- colnames(genmat)
SNP_ID <- rownames(genmat)
ChromPos <- gl15@position

snpgdsCreateGeno(paste0(fp_out, "gl15.gds"), genmat = genmat, sample.id = SampID, snp.id = SNP_ID, snp.chromosome = Chrom, snp.position = ChromPos, snpfirstdim = TRUE)
gds <- snpgdsOpen(paste0(fp_out, "gl15.gds"))

# LD pruning
gds.LD <- snpgdsLDpruning(gdsobj = gds, sample.id = SampID, snp.id = SNP_ID, ld.threshold = LD.thresh, method = "corr", autosome.only = FALSE, slide.max.bp= 5000, start.pos="first")

# Get locus names
SNP.List <- unlist(gds.LD, use.names = FALSE)

# Filter gl
gl16 <- gl15[ , gl15$loc.names %in% SNP.List]
gl16@other$loc.metrics <- gl15@other$loc.metrics[gl15@loc.names %in% SNP.List, ]

# Close gds object
snpgdsClose(gds)
rm(gds)

# Number of loci removed
nLoc(gl15)-nLoc(gl16)  
# Number remaining
nLoc(gl16)  


#####################################
# Step 9.11: Remove correlated loci #
#####################################
# check to see if there is still correlation amongst genotypes across loci 
# You can see this in the smearplot with adjacent loci showing the exact same pattern. 
# Check correlations between loci and remove manually.
glPlot(gl16)

# create genotype matrix from gl
mat <- as.matrix(gl16)

# do correlation matrix
corr <- cor(mat, use = "complete.obs")
upper <- round(corr,3)
upper[lower.tri(corr)] <- ""
upper

# export correlation matrix
write.csv(upper, file = paste0(fp_out, "PostFilt.SNP.corr.matrix.csv"))

# visualise as correlation plot
library(corrplot)
library(data.table)
jpeg(filename = paste0(fp_out, "PostFilt.SNP.corrplot.png"), width = 1500, height = 1500,
     pointsize = 12, bg = "white", res = 300) 
corrplot(corr, type = "upper", order = "hclust", 
         tl.col = "black", tl.srt = 45, tl.cex = 0.2)
dev.off()


# get correlations as a list so is easier to work with
flattenCorrMatrix <- function(cormat) {
  ut <- upper.tri(cormat)
  data.table(row = rownames(cormat)[row(cormat)[ut]],
    column = rownames(cormat)[col(cormat)[ut]],
    cor  = (cormat)[ut])
}

corr.list <- flattenCorrMatrix(corr)
colnames(corr.list)[1] <- "loc.1"
colnames(corr.list)[2] <- "loc.2"

# get list of loci with correlations outside thresholds
corr.low <- -0.9
corr.high <- 0.9
loc.remove <- corr.list$loc.2[corr.list$cor>=corr.high | corr.list$cor<=corr.low]

# remove loci 
gl17 <- gl.drop.loc(gl16, loc.list = loc.remove) # none removed
gl17 <- gl.recalc.metrics(gl17)
dim(gl17)
glPlot(gl17)

# Number of loci removed
nLoc(gl16)-nLoc(gl17) 
# Number remaining
nLoc(gl17) 


##################################################
# Step 9.12: Check for loci on the same scaffold #
#################################################

# SNPs on the same scaffold should be at least 1000 bp apart (according to PLINK)
dup_scaffold <- cbind(loci = gl17@loc.names[duplicated(gl17@chromosome) | duplicated(gl17@chromosome, fromLast=TRUE)], 
                      chromosome = gl17@chromosome[duplicated(gl17@chromosome) | duplicated(gl17@chromosome, fromLast=TRUE)], 
                      position = gl17@position[duplicated(gl17@chromosome) | duplicated(gl17@chromosome, fromLast=TRUE)])

dup_scaffold <- as.data.frame(dup_scaffold)
dup_scaffold$position <- as.numeric(dup_scaffold$position)
diff <- dup_scaffold %>%
  group_by(chromosome) %>%
  mutate(diff = position - lag(position, 1))
diff  <- as.data.frame(diff)
#write.csv(diff, "distance_between_snps_filtered_LD.csv")
drop <- which(diff[, 4] < 1000)
loci_to_drop <- diff$loci[drop] 

gl17.1 <- gl17[ , !gl17@loc.names %in% loci_to_drop]

# Subset loc.metrics to match
gl17.1@other$loc.metrics <- gl17.1@other$loc.metrics[!gl17.1@other$loc.metrics$Locus %in% loci_to_drop, ]

# Number of loci removed
nLoc(gl17)-nLoc(gl17.1) 
# Number remaining
nLoc(gl17.1) 


##################################
# STEP 10: Final quality checks  #
##################################

# Run some pop gen stats/figs to quality check filtered ID panel SNPs
# Note that in this case we don't want pop structure/fixed diffs

# PCoA plot
par(mfrow=c(1,1))
glPlot(gl17.1)
pcoa <- gl.pcoa(gl17.1)

gl.pcoa.plot(pcoa, gl17.1)

# No. of fixed differences between pop pairs
fd <- gl.fixed.diff(gl17.1)
fd$fd 

# Private alleles
#gl.report.pa(gl17.1)
pa <- gl.report.pa(gl17.1)

# Pop he and ho
het <- gl.report.heterozygosity(gl17.1, method="pop", verbose = 5)

# Check genetic diversity of ID panel SNPs
# convert to genind to do basic stats
gi17.1 <- gl2gi(gl17.1)

# basic stats
sum_gi17.1 <- basic.stats(gi17.1)

# get means
Ind <- colMeans(sum_gi17.1$n.ind.samp)
Hs<-colMeans(sum_gi17.1$Hs, na.rm = T)
Ho<-colMeans(sum_gi17.1$Ho, na.rm = T)
Fis<-colMeans(sum_gi17.1$Fis, na.rm = T)

# create summary table
sum<-rbind(Ind, Ho,Hs,Fis)
sum <- t(sum)
sum

# Covert to genind and calculate PID
pid_x <- pid_calc(gi17.1)

# Plot PID figure
PIDdat <- utils::stack(data.frame(PID = cumprod(pid_x$pid_by_loc), 
                                PIDsib = cumprod(pid_x$pidsibs_by_loc), 
                                row.names = NULL))
PIDdat$Number_of_loci <- rep(1:length(pid_x$pid_by_loc))

PIDplot <- ggplot(PIDdat, aes(x=Number_of_loci, y=values, color=ind)) + 
  geom_line(aes(y = 0.0001), color = "black", linetype = "dashed") +
  geom_line(aes(linetype=ind), size = 0.8) +
  geom_point(aes(shape=ind), size = 2) +
  scale_color_brewer(palette="Dark2") +
  labs(y = "Probability of Identity\n", 
       x = "\nNumber of loci", 
       title = "SNP ID panel") +
  theme(panel.background = element_rect(fill = "white"),
        panel.border = element_rect(linetype = "solid", 
                                    colour = "black", 
                                    fill = "transparent", 
                                    size = 0.2),
        panel.grid.minor = element_blank(), 
        panel.grid.major = element_blank(),
        axis.title = element_text(face = "bold", size = 10),
        axis.ticks = element_line(size = 0.2),
        axis.text = element_text(size = 8),
        plot.title = element_text(face = "bold", size = 12, hjust = 0.5),
        legend.key= element_blank(),
        legend.text = element_text(size = 8),
        legend.title = element_blank())
# View
PIDplot

PIDplot.zoom <- 
  PIDplot + 
  xlim(1, 20) +
  ylim(0, 0.07) +
    theme(axis.title = element_blank(),
          plot.title = element_blank(),
          legend.position = "none")
# View
PIDplot.zoom

# Create a viewport to add zoomed in portion to main plot
vp <- grid::viewport(width = 0.35, height = 0.3, x = 0.68, y = 0.79)

# Save figure as png
png(filename = paste0(fp_out, sp, "_PID_without_reps_minCR0.78.png"), width = 18, height = 15, units = "cm", res = 300)
print(PIDplot)
print(PIDplot.zoom, vp = vp)
dev.off()


# Export SNP details that pass the filter
PostFilt <- data.frame(AlleleID = paste(gl17.1@other$loc.metrics$Locus_No, 
                              gl17.1@other$loc.metrics$SNP.POS.Corrected, sep = "_"), 
                       gl17.1@other$loc.metrics)
write.csv(PostFilt, file = paste0(fp_out, sp, "_PostFilt.SNPs_without_reps_minCR0.78.csv"), row.names = FALSE)


# export the filtered genlight file
gl.save(gl17.1, file = paste0(fp_out, sp, "_PostFilt.SNPs_without_reps_minCR0.78.gl"))


# Create the file to send to AGRF
AGRF.dat <- 
  data.frame(AlleleID = paste(gl17.1@other$loc.metrics$Locus_No, 
                              gl17.1@other$loc.metrics$SNP.POS.Corrected, sep = "_"), 
             Sequence = paste0(substr(gl17.1@other$loc.metrics$TrimmedSequence,
                                      1, (gl17.1@other$loc.metrics$SNP.POS.Corrected - 1)),
                               "[", gl17.1@other$loc.metrics$REF, "/",
                               gl17.1@other$loc.metrics$ALT, "]",
                               substr(gl17.1@other$loc.metrics$TrimmedSequence,
                                      (gl17.1@other$loc.metrics$SNP.POS.Corrected + 1),
                                      gl17.1@other$loc.metrics$trim_seq_len)))
write.csv(AGRF.dat, paste0(fp_out, sp, "_AGRF.SNP.List_.csv"), row.names = FALSE)


#########################################################################
############################ ScatMatch ##################################
#########################################################################

# Set up environment
#install.packages("devtools")
#devtools::install_github("Bartesto/ScatMatch")
library(devtools)
library(ScatMatch)
library(heatmaply)
library(readr)
library(leaflet)
library(ggpubr)
library(related)
library(spaa)
library(dplyr)
library(tidyverse)
library(adegenet)
library(PopGenUtils)
library(Demerelate)


########## SNP panel #########

# Make some folders
workspace()

### deleted loci and individuals with amplification < 0.2 ###
# Read in data
gen_errors(filename = "genotypes.csv", 
           replicates = TRUE, 
           suffix = "_rep")

# amplification scatterplots
amp_splots()
# amplification histogram
amp_hist()
# apply the amplification threshold
amp_threshold(at = 0.75) # I think ? best

# Check samples that are lost with increasing sample amplification thresholds (at). 
# Check output "samples_filtered.csv" in Thresholds folder. 
amp.list <- list(at = c(0.9, 0.8, 0.75, 0.7, 0.6, 0.5)) # set in decreasing order 
for (i in 1:length(amp.list$at)) {
  amp_threshold(at = amp.list$at[i])
}

# trial different sample and amplification thresholds. 
# Note that loop runs with at[i], mt[j] so make sure at and mt combinations are in the order you want
# create list of threshold values to use
t_list <- list(
  at = c(0.6, 0.6, 0.6, 0.7, 0.7, 0.7, 0.75, 0.75, 0.8, 0.8, 0.9, 0.9), # sample amplification thresholds
  mt = c(0.5, 0.4, 0.3, 0.4, 0.3, 0.2, 0.3, 0.25, 0.3, 0.2, 0.1, 0.2) # locus amplification thresholds
)

for (i in 1:length(t_list$at)) {
  # Process each of sample and locus amplification thresholds
  miss_threshold(at = t_list$at[i], mt = t_list$mt[i])
}

# Trial genotype clustering analysis with diff data quality thresholds 
# Generate dissimilarity matrix for each threshold level
for (i in 1:length(t_list$at)) {
  at <- t_list$at[i]
  mt <- t_list$mt[i]
  name = paste0("dis_list_", at, mt)
  out <- dissimilarity(filtered_alleles = paste0("numerical_alleles_filtered_at",at,"_mt",mt,".csv"), errors = "sample_error_results.csv")
  assign(name,out)
}

# Get list of dissimilarity outputs
diss.list <- mget(ls(pattern = "dis_list_0."))
# Plot elbow plots
e_plots <- list()
for (i in 1:length(diss.list)) {
  df_i <- diss.list[[i]]
  out <- elbow_plot(dist = df_i, maxh = 15)
  e_plots[[i]] <- out 
}

# Plot mismatch histograms
p1 <- ggplot(data = dis_list_0.60.5$combo, aes(dis_list_0.60.5$combo$mm)) +
  geom_histogram(colour = "black", fill = "grey", 
                 bins = max(dis_list_0.60.5$dist)+1) +
  labs(y = "Frequency", x = "Mismatch", title = NULL) +
  theme_bw()
p1.2 <- ggplot(data = dis_list_0.60.4$combo, aes(dis_list_0.60.4$combo$mm)) +
  geom_histogram(colour = "black", fill = "grey", 
                 bins = max(dis_list_0.60.4$dist)+1) +
  labs(y = "Frequency", x = "Mismatch", title = NULL) +
  theme_bw()
p1.3 <- ggplot(data = dis_list_0.60.3$combo, aes(dis_list_0.60.3$combo$mm)) +
  geom_histogram(colour = "black", fill = "grey", 
                 bins = max(dis_list_0.60.3$dist)+1) +
  labs(y = "Frequency", x = "Mismatch", title = NULL) +
  theme_bw()
p2.0 <- ggplot(data = dis_list_0.70.3$combo, aes(dis_list_0.70.4$combo$mm)) +
  geom_histogram(colour = "black", fill = "grey", 
                 bins = max(dis_list_0.70.4$dist)+1) +
  labs(y = "Frequency", x = "Mismatch", title = NULL) +
  theme_bw()
p2 <- ggplot(data = dis_list_0.70.3$combo, aes(dis_list_0.70.3$combo$mm)) +
  geom_histogram(colour = "black", fill = "grey", 
                 bins = max(dis_list_0.70.3$dist)+1) +
  labs(y = "Frequency", x = "Mismatch", title = NULL) +
  theme_bw()
p2.1 <- ggplot(data = dis_list_0.70.2$combo, aes(dis_list_0.70.2$combo$mm)) +
  geom_histogram(colour = "black", fill = "grey", 
                 bins = max(dis_list_0.70.2$dist)+1) +
  labs(y = "Frequency", x = "Mismatch", title = NULL) +
  theme_bw()
p2.2 <- ggplot(data = dis_list_0.750.3$combo, aes(dis_list_0.750.3$combo$mm)) +
  geom_histogram(colour = "black", fill = "grey", 
                 bins = max(dis_list_0.750.3$dist)+1) +
  labs(y = "Frequency", x = "Mismatch", title = NULL) +
  theme_bw()
p2.3 <- ggplot(data = dis_list_0.750.25$combo, aes(dis_list_0.750.25$combo$mm)) +
  geom_histogram(colour = "black", fill = "grey", 
                 bins = max(dis_list_0.750.25$dist)+1) +
  labs(y = "Frequency", x = "Mismatch", title = NULL) +
  theme_bw()
p3 <- ggplot(data = dis_list_0.80.3$combo, aes(dis_list_0.80.3$combo$mm)) +
  geom_histogram(colour = "black", fill = "grey", 
                 bins = max(dis_list_0.80.3$dist)+1) +
  labs(y = "Frequency", x = "Mismatch", title = NULL) +
  theme_bw()
p3.1 <- ggplot(data = dis_list_0.80.2$combo, aes(dis_list_0.80.2$combo$mm)) +
  geom_histogram(colour = "black", fill = "grey", 
                 bins = max(dis_list_0.80.2$dist)+1) +
  labs(y = "Frequency", x = "Mismatch", title = NULL) +
  theme_bw()
p4 <- ggplot(data = dis_list_0.90.2$combo, aes(dis_list_0.90.1$combo$mm)) +
  geom_histogram(colour = "black", fill = "grey", 
                 bins = max(dis_list_0.90.1$dist)+1) +
  labs(y = "Frequency", x = "Mismatch", title = NULL) +
  theme_bw()
p4.1 <- ggplot(data = dis_list_0.90.1$combo, aes(dis_list_0.90.2$combo$mm)) +
  geom_histogram(colour = "black", fill = "grey", 
                 bins = max(dis_list_0.90.2$dist)+1) +
  labs(y = "Frequency", x = "Mismatch", title = NULL) +
  theme_bw()

# need to add p2.0
jpeg(file="./results/cluster/Elbow mismatch plots combined.jpeg", width=17, height=50, units="cm", res=450)
ggarrange(e_plots[[1]], p1, e_plots[[2]], p1.2, e_plots[[3]], p1.3, e_plots[[4]], p2, e_plots[[5]], p2.1, e_plots[[6]], p2.2, 
          e_plots[[7]], p3, e_plots[[8]], p3.1, e_plots[[9]], p4, e_plots[[10]], p4.1, 
          labels = c("","Sample 0.6 Loci 0.5", "","Sample 0.6 Loci 0.6", "","Sample 0.6 Loci 0.7","","Sample 0.7 Loci 0.7", 
                     "","Sample 0.7 Loci 0.8","", "Sample 0.75 Loci 0.75", "Sample 0.8 Loci 0.7","","Sample 0.8 Loci 0.8","","Sample 0.9 Loci 0.9",
                     "","Sample 0.9 Loci 0.8"),
          font.label = list(size = 8, face = "bold"),
          hjust = -2.15,
          vjust = 2,
          ncol = 2, nrow = 10)
dev.off()

##### Run clustering analysis with chosen thresholds #####
dis_list <- dissimilarity(filtered_alleles = "numerical_alleles_filtered.csv",
                           errors = "sample_error_results.csv")

# Plot dissimilarity
jpeg(file="./results/cluster/dendrogram.jpeg", width=17, height=25, units="cm", res=450)
dendro <- dendro_plot(dist = dis_list)
elbow_plot(dist = dis_list, maxh = 10)

freq_hist(dist = dis_list, bin = max(dis_list$dist)+1)
# change bin size
hist(dis_list$dist,
     xlab = "No. of mismatch",
     ylab = "Frequency",
     labels = TRUE,
     ylim = NULL,
     breaks = -1:max(dis_list$dist))

# Heatmap
heat_plot(dist = dis_list)

# Misassignment
misassign(dist = dis_list, maxh = 10, lt = 0.005, ut = 0.995, bins = max(dis_list$dist)+1)


h = 3 # select clustering mismatch threshold
majorities(dist = dis_list, 
           h = h, 
           errors = "sample_error_results.csv")

# Visualising
majorities_html(majorities_csv = paste0("hclust_numerical_mismatch_h", h, "_group_majorities_and_ties.csv"))


######################### MSAT #############################

# 1. Prep your input
# 1.1 Put your numerical_alleles in the results folder 
# 1.2 Put your sample_error_results in the result folder (put s in front of your sample name, and NA in all error but put your amp accordingly)
workspace()
# 1.3 Put your loci_NA in the threshold folder 
# 1.4 Put your meta data where you like to put it but set the folder to read it accordingly


# 3. Set sample amplification threshold
amp = 0.6
amp = 0.7
amp = 0.8
amp = 0.9
#amp_splots() # No rep so no error rate estimate 
amp_hist()
amp_threshold(at = amp)

# 5. Set loci amplification threshold
loc_miss = 0.1
loc_miss = 0.2
loc_miss = 0.3
miss_hist()
miss_threshold(at = 0.9, mt = loc_miss)

# 6. Format the data for cluster analysis
dis_list <- dissimilarity(filtered_alleles = "numerical_alleles_filtered_at0.9_mt0.1.csv",
                          errors = "sample_error_results.csv")

# Assess which h to use
dendro_plot(dist = dis_list)
elbow_plot(dist = dis_list, maxh = 10)
freq_hist(dist = dis_list, bins = 50)

# Misassignment plot
misassign(dist = dis_list, maxh = 10, lt = 0.005, ut = 0.995)

# Creating group
majorities(dist = dis_list, 
           h = 2, 
           errors = "sample_error_results.csv")
majorities(dist = dis_list, 
           h = 3, 
           errors = "sample_error_results.csv")
majorities(dist = dis_list, 
           h = 4, 
           errors = "sample_error_results.csv")
majorities(dist = dis_list, 
           h = 5, 
           errors = "sample_error_results.csv")

# Compare h
# Rename files
fp_out = "./results/cluster/"
file.rename(from = paste0(fp_out,"hclust_numerical_mismatch_h_withGroups.csv"), to = paste0(fp_out, "amp",amp,"_at",loc_miss, "_h2.csv"))
file.rename(from = paste0(fp_out,"hclust_numerical_mismatch_h3_withGroups.csv"), to = paste0(fp_out, "amp",amp,"_at",loc_miss, "_h3.csv"))
file.rename(from = paste0(fp_out,"hclust_numerical_mismatch_h4_withGroups.csv"), to = paste0(fp_out, "amp",amp,"_at",loc_miss, "_h4.csv"))
file.rename(from = paste0(fp_out,"hclust_numerical_mismatch_h5_withGroups.csv"), to = paste0(fp_out, "amp",amp,"_at",loc_miss, "_h5.csv"))

# Read the csv file back in
h2 <- read.csv(paste0(fp_out, "amp",amp,"_at",loc_miss, "_h2.csv"),head=T)
h3 <- read.csv(paste0(fp_out, "amp",amp,"_at",loc_miss, "_h3.csv"),head=T)
h4 <- read.csv(paste0(fp_out, "amp",amp,"_at",loc_miss, "_h4.csv"),head=T)
h5 <- read.csv(paste0(fp_out, "amp",amp,"_at",loc_miss, "_h5.csv"),head=T)

# Join data together
grp <- h2
grp <- left_join(grp, h3[,c(1, 2)], by = "sample")
colnames(grp)[colnames(grp) == 'group.y'] <- "h3"
grp <- left_join(grp, h4[,c(1, 2)], by = "sample")
colnames(grp)[colnames(grp) == 'group'] <- "h4"
grp <- left_join(grp, h5[,c(1, 2)], by = "sample")
colnames(grp)[colnames(grp) == 'group'] <- "h5"

# Rename sample ID
colnames(grp)[colnames(grp) == 'group.x'] <- "h2"
grp$sample <- str_replace(grp$sample, "ID_", "")

# Join metadata
meta <- read.csv("../sample_metadata.csv", header = T)
grp <- left_join(grp, meta, by = "sample")

# Rearrange columns
h_grp <- grp[grepl("^h",colnames(grp))]
grp2 <- cbind(sample = grp$sample, year = grp$year, h_grp, h2[, c(3:ncol(h2))])

# Export
write.csv(grp2, file = paste0(fp_out,"threshold_h_assessment.csv"))


#####################################################################
############################### SECR ################################
#####################################################################
library(secr)
library(sf)

##Set working directory
setwd()

######## SNP panel #########
SNP_LH_count<-read.capthist(captfile="capthist.txt",
                            trapfile = list("mala_detection_loc_all2020.txt",
                                            "mala_detection_loc_all2021.txt"),
                            detector = "count",
                            fmt=c("trapID","XY"),
                            trapcovnames = c("Habitattype", "Vegetation", "QGIS_hab_under", "simple_QGIS_hab_under",
                                             "QGIS_hab_over", "simple_QGIS_hab_over", "QGIS_hab_full"),
                            verify=TRUE)
#summary(SNP_LH_count)

trps_mala <- read.traps(file = c("mala_detection_loc_all2020.txt", "mala_detection_loc_all2021.txt"),
                        detector = "count",
                        covnames = c("QGIS_hab_full"))

trps_mala <- shareFactorLevels(trps_mala)   # fix trap covariate(s)
covariates(trps_mala)

SNP_LH_count <- make.capthist(
  captures = read.table("capthist.txt"),
  traps = trps_mala)
fence <- st_read() # uses sf to read in shapefile

# dbar is the mean distance between consecutive recapture events
dbar(SNP_LH_count)

# MMDM is the mean maximum distance moved
MMDM(SNP_LH_count)

##Suggested values for buffer=4sigma; and spacing=0.2-1 sigma
##To find out sigma from capthist object use:
RPSV(SNP_LH_count,CC =TRUE)

clippedmask <-make.mask(traps(SNP_LH_count),type ='trapbuffer',
                        buffer =buf, spacing=0.2*500, poly=fence) #make a basic mask
m1 <- addCovariates(clippedmask, traps(SNP_LH_count)) #pulls trapcovnames from capthist file and add to mask

plot(m1, cov = 'QGIS_hab_full')
plot(traps(SNP_LH_count),add=TRUE) #maps get layered
plot(SNP_LH_count,tracks=TRUE,add=TRUE)

## Successive trap-revealed movements can be extracted with the moves function
m <- unlist(moves(SNP_LH_count))
par(mar = c(3.2,4,1,1), mgp = c(2.1,0.6,0)) 
hist(m, xlab = "Movement m", main = "")

hist(m, xlab = "Movement m", main = "",
     breaks = 22, 
     include.lowest = TRUE,
     xlim=c(0,4000), ylim=c(0,12), 
     xaxp=c(0,4000,4)
)

##############################################################################
## Fitting is much faster if we use parallel processing in multiple threads ##
# max threads for this computer = 12
setNumThreads(10) # number of cores to use


#############################################################################
################################# MODELS ###################################
## Buffer width ##
sim.modFL = secr.fit(SNP_LH_count,
                     model=list(D~1, g0~1, sigma~1),
                     CL=FALSE, trace=FALSE)

buf = suggest.buffer(sim.modFL) 
buf <- buf[1]  ## put this value into mask code above
sim.modFLbufSugg = secr.fit(SNP_LH_count,                   
                            model=list(D~1, g0~1, sigma~1), 
                            CL=FALSE,
                            trace=FALSE, buffer=buf)  

sim.modFLBuf200 = secr.fit(SNP_LH_count,
                           model=list(D~1, g0~1, sigma~1),
                           CL=FALSE,
                           trace=FALSE, buffer=50*4)

sim.modFLBuf500 = secr.fit(SNP_LH_count,
                           model=list(D~1, g0~1, sigma~1),
                           CL=FALSE,
                           trace=FALSE, buffer=500)

sim.modFLBuf600 = secr.fit(SNP_LH_count,
                           model=list(D~1, g0~1, sigma~1),
                           CL=FALSE,
                           trace=FALSE, buffer=600)

sim.modFLBuf750 = secr.fit(SNP_LH_count,
                           model=list(D~1, g0~1, sigma~1),
                           CL=FALSE,
                           trace=FALSE, buffer=750)

sim.modFLBufAve = secr.fit(SNP_LH_count,
                           model=list(D~1, g0~1, sigma~1),
                           CL=FALSE,
                           trace=FALSE, buffer=274.24*4)

sim.modFLBufLarge = secr.fit(SNP_LH_count,
                             model=list(D~1, g0~1, sigma~1),
                             CL=FALSE,
                             trace=FALSE, buffer=337.0285*4)

sim.modFLBuf1500 = secr.fit(SNP_LH_count,
                            model=list(D~1, g0~1, sigma~1),
                            CL=FALSE,
                            trace=FALSE, buffer=1500)


# secrlist object
fits_buf <- secrlist(sim.modFL, sim.modFLbufSugg, sim.modFLBuf200, sim.modFLBuf500, sim.modFLBuf600, sim.modFLBuf750, sim.modFLBufAve, sim.modFLBufLarge, sim.modFLBuf1500)
# all parameters
collate(fits_buf)[1,,,"D"]
## from buffer width suggested onward, the D estimate doesn't change much

## Explore effect of detection functions ##
# HN is default
sim.modFL_HN = secr.fit(SNP_LH_count, model=list(D~1, g0~1, sigma~1), CL=FALSE,
                        mask = m1, detectfn=0)
sim.modFL_HR = secr.fit(SNP_LH_count,
                        model=list(D~1, g0~1, sigma~1),   
                        CL=FALSE, mask = m1, detectfn=1)  ## best by 11 points
sim.modFL_EXP = secr.fit(SNP_LH_count,
                         model=list(D~1, g0~1, sigma~1),
                         CL=FALSE, mask = m1, detectfn=2)  
summary(sim.modFL_HN)
summary(sim.modFL_HR)
summary(sim.modFL_EXP)

fits_det <- secrlist(HN = sim.modFL_HN, EX = sim.modFL_EXP, HR = sim.modFL_HR)
predict(fits_det)

AIC(fits_det)
# HR comes out with the best AIC but doesn't have good properties due to long tail
# although there is a physical boundary at Matuwa so HR is fine

#Buffer of 200m seems sufficient
par(mar = c(4,4,2,2))
esa.plot(fits_det, max.buffer = 600, ylim=c(0,6)) # Plot detection functions

modFL_null <- sim.modFL_HR
summary(modFL_null)

############################### FULL LIKELIHOOD ##################################
######################## effect of built in covariates ###########################
# session as factor
modD.sf = secr.fit(SNP_LH_count,
                   model=list(D~session, g0~1, sigma~1),  # top model but all within 5 points
                   CL=FALSE, mask = m1, detectfn=1,
                   trace=TRUE)
summary(modD.sf)

modD.sf.g0 = secr.fit(SNP_LH_count,
                      model=list(D~1, g0~session, sigma~1),
                      CL=FALSE, mask = m1, detectfn=1,
                      trace=TRUE)
summary(modD.sf.g0)


modD.sf.sigma = secr.fit(SNP_LH_count,
                         model=list(D~1, g0~1, sigma~session),    
                         CL=FALSE, mask = m1, detectfn=1,
                         trace=TRUE)
summary(modD.sf.sigma)

modD.sf.all = secr.fit(SNP_LH_count,
                       model=list(D~session, g0~session, sigma~session),
                       CL=FALSE, mask = m1, detectfn=1,
                       trace=TRUE)


fits_session_factor <- secrlist(modFL_null, modD.sf, modD.sf.g0, modD.sf.sigma, modD.sf.all)
AIC(fits_session_factor)
collate(fits_session_factor)[1,,,"D"]


# Session as trend
modD.St = secr.fit(SNP_LH_count,
                   model=list(D~Session, g0~1, sigma~1),  # top model but all within 5 points
                   CL=FALSE, mask = m1, detectfn=1,
                   trace=TRUE)

modD.St.g0 = secr.fit(SNP_LH_count,
                      model=list(D~1, g0~Session, sigma~1),
                      CL=FALSE, mask = m1, detectfn=1,
                      trace=TRUE)

modD.St.sigma = secr.fit(SNP_LH_count,
                         model=list(D~1, g0~1, sigma~Session),    
                         CL=FALSE, mask = m1, detectfn=1,
                         trace=TRUE)

modD.St.all = secr.fit(SNP_LH_count,
                       model=list(D~Session, g0~Session, sigma~Session),
                       CL=FALSE, mask = m1, detectfn=1,
                       trace=TRUE)


fits_session_trend <- secrlist(modFL_null, modD.St, modD.St.g0, modD.St.sigma, modD.St.all)
AIC(fits_session_trend)
collate(fits_session_trend)[1,,,"D"]


# session as trend vs as factor
session.fact.v.trend <- secrlist(modFL_null, modD.sf, modD.sf.g0, modD.sf.sigma, modD.sf.all, modD.St, modD.St.g0, modD.St.sigma, modD.St.all)
AIC(session.fact.v.trend) # all models within 5 points
# no difference between models with session as factor vs as trend

##################### effect of group - traploc covariates (QGIS_hab_full) ######################
mod.D.hab.full = secr.fit(SNP_LH_count,
                          model=list(D~QGIS_hab_full, g0~1, sigma~1),
                          CL=FALSE, mask = m1, detectfn=1,
                          trace=TRUE)

mod.g0.hab.full = secr.fit(SNP_LH_count,
                           model=list(D~1, g0~QGIS_hab_full, sigma~1),
                           CL=FALSE, mask = m1, detectfn=1,
                           trace=TRUE)

mod.sigma.hab.full = secr.fit(SNP_LH_count,
                              model=list(D~1, g0~1, sigma~QGIS_hab_full),
                              CL=FALSE, mask = m1, detectfn=1,
                              trace=TRUE)

mod.all.hab.full = secr.fit(SNP_LH_count,
                            model=list(D~QGIS_hab_full, g0~QGIS_hab_full, sigma~QGIS_hab_full),
                            CL=FALSE, mask = m1, detectfn=1,
                            trace=TRUE)

fits_hab.full <- secrlist(modFL_null, mod.D.hab.full, mod.g0.hab.full, mod.sigma.hab.full, mod.all.hab.full)  # null model is best by 86 points
AIC(fits_hab.full)
collate(fits_hab.full)[1,,,"D"]  


############################### all models ##############################

fits_all <- secrlist(modFL_null, modD.sf, modD.sf.g0, mod.D.hab.full, mod.g0.hab.full, mod.D.hab.full_sess, mod.g0.hab.full_sess, mod.D.hab.sess.g0.hab.full_sess)

#AIC
sink("AIC.all.fits.txt")
AIC(fits_all) # mod.D.hab.full_sess is best overall
sink()

# D estimates each level
sink("Density.all.fits.txt")
predict(fits_all, all.levels=TRUE)
sink()

# D estimates of top model
sink("D.est.top.model")
predict(mod.D.hab.full_sess, all.levels=TRUE)
sink()

###########################################################################################
############################################ MSAT #########################################
###########################################################################################
SNP_LH_count<-read.capthist(captfile="capthist.txt",
                            trapfile = list("mala_detection_loc_all2020.txt",
                                            "mala_detection_loc_all2021.txt"),
                            detector = "count",
                            fmt=c("trapID","XY"),
                            trapcovnames = c("QGIS_hab_full"),
                            verify=TRUE)
summary(SNP_LH_count)

#############################################################################
######################## Assessing buffer width ############################
## Buffer width ##
sim.modFL = secr.fit(SNP_LH_count,
                     model=list(D~1, g0~1, sigma~1),
                     CL=FALSE, trace=FALSE)

buf = suggest.buffer(sim.modFL)  
buf <- buf[1]  ## put this value into mask code above
sim.modFLbufSugg = secr.fit(SNP_LH_count,                  
                            model=list(D~1, g0~1, sigma~1), 
                            CL=FALSE,
                            trace=FALSE, buffer=buf)  

sim.modFLBuf200 = secr.fit(SNP_LH_count,
                           model=list(D~1, g0~1, sigma~1),
                           CL=FALSE,
                           trace=FALSE, buffer=50*4)

sim.modFLBuf500 = secr.fit(SNP_LH_count,
                           model=list(D~1, g0~1, sigma~1),
                           CL=FALSE,
                           trace=FALSE, buffer=500)

sim.modFLBuf750 = secr.fit(SNP_LH_count,
                           model=list(D~1, g0~1, sigma~1),
                           CL=FALSE,
                           trace=FALSE, buffer=750)

sim.modFLBufAve = secr.fit(SNP_LH_count,
                           model=list(D~1, g0~1, sigma~1),
                           CL=FALSE,
                           trace=FALSE, buffer=506.39*4)

sim.modFLBufLarge = secr.fit(SNP_LH_count,
                             model=list(D~1, g0~1, sigma~1),
                             CL=FALSE,
                             trace=FALSE, buffer=722.2229*4)

sim.modFLBuf1500 = secr.fit(SNP_LH_count,
                            model=list(D~1, g0~1, sigma~1),
                            CL=FALSE,
                            trace=FALSE, buffer=1500*4)


# secrlist object
fits_buf <- secrlist(sim.modFL, sim.modFLbufSugg, sim.modFLBuf200, sim.modFLBuf500, 
                     sim.modFLBuf750, sim.modFLBufAve, sim.modFLBufLarge, 
                     sim.modFLBuf1500)
# all parameters
collate(fits_buf)[1,,,"D"]


############################################################################
################# Explore effect of detection functions ####################
# HN is default
sim.modFL_HN = secr.fit(SNP_LH_count, model=list(D~1, g0~1, sigma~1), CL=FALSE,
                        mask = m1, detectfn=0)
sim.modFL_HR = secr.fit(SNP_LH_count,
                        model=list(D~1, g0~1, sigma~1),   
                        CL=FALSE, mask = m1, detectfn=1)  
sim.modFL_EXP = secr.fit(SNP_LH_count,
                         model=list(D~1, g0~1, sigma~1),
                         CL=FALSE, mask = m1, detectfn=2)  

fits_det <- secrlist(HN = sim.modFL_HN, EX = sim.modFL_EXP, HR = sim.modFL_HR)
predict(fits_det)

AIC(fits_det)
# HR comes out with the best AIC but doesn't have good properties due to long tail
# although there is a physical boundary at Matuwa so is be fine


par(mar = c(4,4,2,2))
esa.plot(fits_det, max.buffer = 600, ylim=c(0,6)) # Plot detection functions
# Buffer of 200m seems sufficient
# but D impacted by most buffers < the suggested so stick with suggested

modFL_null <- sim.modFL_HR
summary(modFL_null)
best_df <- detectfn=1

############################ FULL LIKELIHOOD ##############################
################## effect of built in covariate - session ##################
# session as factor
modD.sf = secr.fit(SNP_LH_count,
                   model=list(D~session, g0~1, sigma~1),  # top model but all within 5 points
                   CL=FALSE, mask = m1, detectfn=1,
                   trace=TRUE)
predict(modD.sf)

modD.sf.g0 = secr.fit(SNP_LH_count,
                      model=list(D~1, g0~session, sigma~1),
                      CL=FALSE, mask = m1, detectfn=1,
                      trace=TRUE)


fits_session_factor <- secrlist(modFL_null, modD.sf, modD.sf.g0)
AIC(fits_session_factor)


# Session as trend
modD.St = secr.fit(SNP_LH_count,
                   model=list(D~Session, g0~1, sigma~1),  # top model but all within 5 points
                   CL=FALSE, mask = m1, detectfn=1,
                   trace=TRUE)

modD.St.g0 = secr.fit(SNP_LH_count,
                      model=list(D~1, g0~Session, sigma~1),
                      CL=FALSE, mask = m1, detectfn=1,
                      trace=TRUE)


fits_session_trend <- secrlist(modFL_null, modD.St, modD.St.g0)
AIC(fits_session_trend)
predict(fits_session_trend, realnames = "D")


# session as trend vs as factor
session.fact.v.trend <- secrlist(modFL_null, modD.sf, modD.sf.g0, modD.St, modD.St.g0)
AIC(session.fact.v.trend) # all models within 5 points
# no difference between models with session as factor vs as trend
D.est.sess <- predict(session.fact.v.trend, realnames = "D")

##################### effect of group - traploc covariates (QGIS_hab_full) ######################
mod.D.hab.full = secr.fit(SNP_LH_count,
                          model=list(D~QGIS_hab_full, g0~1, sigma~1), 
                          CL=FALSE, mask = m1, detectfn=1,
                          trace=FALSE)

mod.g0.hab.full = secr.fit(SNP_LH_count,
                           model=list(D~1, g0~QGIS_hab_full, sigma~1),
                           CL=FALSE, mask = m1, detectfn=1,
                           trace=FALSE)

mod.D.hab.full_sess = secr.fit(SNP_LH_count,
                               model=list(D~QGIS_hab_full + session, g0~1, sigma~1), 
                               CL=FALSE, mask = m1, detectfn=1,
                               trace=TRUE)
predict(mod.D.hab.full_sess, all.levels=TRUE)

mod.g0.hab.full_sess = secr.fit(SNP_LH_count,
                                model=list(D~1, g0~QGIS_hab_full + session, sigma~1), 
                                CL=FALSE, mask = m1, detectfn=1,
                                trace=FALSE)

mod.D.hab.full_sess.g0.hab.sess = secr.fit(SNP_LH_count,
                                           model=list(D~QGIS_hab_full + session, g0~QGIS_hab_full + session, sigma~1), 
                                           CL=FALSE, mask = m1, detectfn=1,
                                           trace=TRUE)
predict(mod.D.hab.full_sess.g0.hab.sess, all.levels=TRUE)

fits_hab.full <- secrlist(modFL_null, mod.D.hab.full, mod.g0.hab.full, mod.D.hab.full_sess, mod.g0.hab.full_sess, mod.D.hab.full_sess.g0.hab.sess)  
AIC(fits_hab.full)  
predict(fits_hab.full, all.levels=TRUE)

##############################################################################################

fits_all_habitat <- secrlist(modFL_null, fits_hab.full)
AIC(fits_all_habitat)
predict(fits_all_habitat, all.levels=TRUE) 

###############################################################################################
######################################### all models ##########################################

fits_all <- secrlist(modFL_null, modD.sf, modD.sf.g0, mod.D.hab.full, mod.g0.hab.full, mod.D.hab.full_sess, mod.g0.hab.full_sess, mod.D.hab.full_sess.g0.hab.sess)

#AIC
sink("AIC.all.fits.microsat_allele_correction_at0.9mt0.1h3.txt")
AIC(fits_all) # mod.D.hab.full_sess is best overall
sink()

# D estimates each level
sink("Density.all.fits.microsat_allele_correction_at0.9mt0.1h3.txt")
predict(fits_all, all.levels=TRUE)
sink()

# D estimates of top 2 models 
sink("D.est.top.model.microsat_allele_correction_at0.9mt0.1h3")
predict(mod.D.hab.full_sess, all.levels=TRUE)
sink()

sink("D.est.second.top.model.microsat_allele_correction_at0.9mt0.1h3")
predict(mod.D.hab.full_sess.g0.hab.sess, all.levels=TRUE)
sink()
