# Supplementary material for: Estimating the Abundance of a Cryptic, Endangered Marsupial, Mala ( Lagorchestes hirsutus ) Using Microsatellite and Single Nucleotide Polymorphism Genotyping Panels
Source: Ecol Evol. 2026 Apr 29;16(5):e73480. doi: 10.1002/ece3.73480 (PMC13125950; doi:10.1002/ece3.73480)
Supplement: Supplementary file 4 — Data S3: Supplementary file 4—Mala_SNPpanel_ID_sequences [file ECE3-16-e73480-s002.fasta]

>1093342_86 length=148
TGCCCTCTCTGATCCACCTACACAGGATTCCTTATGGTTCCCATCCATCCATTGACTCAGCACTTCAGTGTTGCTGACTGTGGCT[G/A]AATAGGCTGGATCTGCTCTCTAGGTCTAGGACCTCAGTCCTGCTTCATCCCAGCTGCA
>1104813_37 length=148
TGCAGGATATAAAATAAACCCACATAAATCATCAGC[T/A]TTTCTATATATTACTAACAGAGTTCAGCAGCAAGAGACAGAAAGAGAAATTCCGTTTAAAATAATGGTAGACAATATAAAATATTTAGGAGTCTACCTGCCAAGACA
>1119014_63 length=142
TGCAGATTGAGAGGATTTGTATGATCTTTAGGTCCCTTTCAGGCTTAAGAGTTCTAACTTAT[G/A]TACAGACCTAATTGTGTAAAAGCCTTCAATAGCTTCCTGTAACCTAATAACCTCGACATTTCTTAGCTTAGCATT
>1125324_78 length=148
TGCAGCAATTAAGAAGACTGGGGAATAGAGCCATTCCAAATAAGAGAGCTGAGACCAGTAAGAAGTGAGAGCTGACA[G/A]CCTAAAAATGTATAATGGAGCCAAAATAATCTCTAATAAACAGGTAGAAGAACTTCAGAGGCATAA
>113508_74 length=147
CATCACTGAAGAATACTGCTGTCAAAGAGGTTGTTTCAGGGAGCAGCTCAGCCTTAATGAGAGCCTGTGCTGT[C/T]GTCTGCGTGCGAAGGAGCCTTCCAGCTTCCTCCTGCTGGACTCCTGGCCCTGCTCACGCTTTGTCTGCA
>1156843_37 length=148
TGCAGACAACACTCAGATTGTAAATTGTCCATCAGA[C/T]GGTGATCTGCGTTGAGAAAATTTCTTAGGTATAACTTCTACCAATAACTAATTCTATTGTAAAAAAAGGGAAATGTATGAACATTTTAAAATGTAATGCAGTTTCCA
>1170780_83 length=149
TGCAGCCTTGCCAAGGTCAAACCAACAAAAGTGGCAAAGACACTTGGGTGACTCAGTTTATGAAACAACTAAGGGAAAAAAA[A/G]TCAACTCTTGATGGGAAAAATCTTTGCTGTATTTTGCTTTTTTTTTTGTCCTTTAAAATGGT
>1251327_39 length=147
TGCAGTAGACACTAGTGACTAACAATCTCACTTCCATT[T/C]AATGAGTTAACATCAATTAGCTTTTCCAAAGGGAATTTACTTAGAATATATAGCAAAACAAAAGTATAGATCTTTCCTTCTATCTTCCCACAACACCTAAGGGG
>1260763_51 length=147
TGCAGGGTCTCCAGAATTGAGAGTGATCATTAGCCTGCTTTATTTTCCCC[G/T]AAGCAGTACACATCTGGAGTTCTACTTTGAATGCTACATTTTAAAAATAAATTGACAAATCAGAGCTAGTCCATTGAAAGATGAACAGGATT
>1277441_62 length=147
TGCAGACCCAAGATCCTTAAGGCCTGACTGATCAACAAAAGGAAGAGGAGAATCTATACAG[T/A]TCAGAGATTTAGACCTAGACAGTGTCTTAAGGGGCCATTTAGTACAAACCATTATTTTATAGATGAAGAAACTGCCCCAGA
>1285949_45 length=147
TCTCATCCAGTCAGTTGCCACATTTTATCAATTCTTCCCCACAC[G/A]TATGTGGCGTCTGTCCCTTTCACTTCATTCTCACAGCTAGGTGTCCTCATCACCTCTTGTCTGCACTATTTCTAATGGCTTCCTAATTAGTCTCTGCA
>1290955_35 length=148
CCAGGGTCACACAGCTAGTGAGTGCCCAAGGTCA[A/G]ATTTGAACTCGAGTCTTTCTGACTCAATTGCTTGCGCCCTATCCATTGCACCATCTAGCTGCCTAGAAGCATTGATCTCCTGTAAAACATCTCTGAAGATCTGACTGCA
>135678_78 length=147
TCTCTGGGTCTCAGTTTCTTATTTTTTAAGATGAGGTTTAGTCCTACGTTCCTTTTGCCCACTTTTTGGAGGGACCT[C/T]GTAATTGTTGTGCACACGCCATACCATCAAACTGATTCAGTAGAAAACATTTTCAAATAGCTGCA
>145672_60 length=146
TGCAGCAGTAGAGGGAGCCTGCTCAGTAGGAGCCTCTATATCAAAAAAATCACAAGTAC[G/A]CAAGATGTGCTGGAGCAAGCAGGGCTTGACCCAGCCAATTGTTTAAATTTCCAGTGTGAGCCTTGGAAATTGCAAATGCTAC
>173377_106 length=148
TGCAGGGCAGTCTGGAAAGTGGTGCGCCCCATCTGTGCCACTGAGTAAAAGAAGCAGAATTTCAGAGTGTTGCAGAACATCAGTTATGATGGACCTTAGAGCTCA[C/T]CTAAACCAGGGAGGGAAAGCAATGTACTATAAGGCACT
>185895_106 length=147
ATTATCATTTTCTCCATCACTTTCTTAAATCTTGACAATCAATAAAACAATAAATCAAGCCCTGATTTGTGGCATTTGCAGATTTATAAGGTATAAATGCTCACA[C/G]TGAAAATTTAACAGTTGGTTCTCCTGAGCTATCTGCA
>204000_48 length=146
ATACTTATTGGGAAATCCAAAAATGAGTTGATCTCATCCTTGCCAAA[A/G]ATGTTTGACGCTAATTAGTTTACTACCAGAGTTTATATTGACTTCACTAATGGAATTTTTAAAAGTTCACTTGACATAACAAAAATAGGCTGCA
>231761_102 length=145
TGCAGTCATCTGGGTGTGACTCAGCCCCTGCATTTCTTCCCCCACAGCAATTGTCTTGCTTCTAACAGTTGCTTCACCTAGCATCCAATTAGCAAACTCAT[A/T]CTAGGAGCTCTGATCTCCTTTTGAAGAGCTGGAGATAAG
>23919_87 length=147
GAATTAGCTGTGTTTCACTTCATATTATGTTTTTCCCTCCCCTTCCTGGTCCATCTCTCACCTGGCTGTTTCAGTAGCATTACTAC[A/C]TCGTTCTCTGGAGGACAAGCATCTTCTTCCTCGGAGATGCCAGCTTGCTCCCTGCA
>322200_34 length=146
TGCAGAAATACTCGGAATGAGAAAGCAGTAAGA[C/T]AGAAGGACAAAATAAATAGAAACTGATATAGATGGAAAAAAAGAGAAAAGGACTGTGAGAGACAGGGAGGAAAAAAACTAAGATCTAGGCAGAGAAAATCAGAGATTT
>330751_108 length=151
TGCAGTAGAACTGGACCACATTAGGTCACAGGATCCAGGAAGGAAATGTCATTTGGTGAAGTTCCTAGACTGAGAACTGGTCAAGCTACATCACACAAATAAATTCC[C/T]ACTTGATGTACAGCATAACAGGATTTTATTAAAAATTAG
>33174_34 length=147
ATCTTGAAGCTCCCAGCTCAATCCTGTCTTTAC[T/C]ATCTCCTCAAAGCCTGCCTTCTCTTTGCCCCAAAATTCCTCTTAGTGGCCGAAATTTCATTTGTGTACTGAAGTGTGGGTTTCTATCCCTGCCCAGCATTGACACTGCA
>332506_102 length=147
GGGTATATGCCTAGCAGTGAGATCTTTACATCAATGGGTATGGATATTTGAGTCACCTTAGCAGCCTTCTGCCTGGCTTTCCATAATGTTTGGACCAATTC[A/G]TATTTCTACCAACAGCCTATTACTGTATCTGTCTTACTGCA
>355492_92 length=147
GGACACATCACCATTGCTAAGAGACAATTCCAGAGCTTCTCTGTCTTAGGTGGAAGATGTAGTTGTCTCTTTAATATACTTGTGACACAGT[G/T]CTAGTCGGTCAGTAAACAAGCATTTATTCAGTGCATATTATGTTAACTGCA
>364063_82 length=138
TATACCTTTTATGAAACTATTTTATGTTATAAGTTGAATGTTTACCTTGGAGATTTGAACTGATCTCTTCCCTCTTGTGGT[T/C]TATGTTGAGATACGTTATGTTTTCTGCAAACATAATATTAACCTTCTCTGCA
>381569_100 length=147
GCAAAATGAGGGGAGGGAAGTTGAATTAGATGATCTTGAAATTTCCTTCTAAATCTATGACCTAGCTATTTTACAACTCAGTTTTAAGCTTTTCAAGGG[T/C]AGAGGCTACATAAACAATGTGCCCTTCTCTACTCTCTACTGCA
>443164_100 length=148
TGCAGGGGTAAGAACTCTAAATGAGGGATAATCAATGTCTAAGTGAATGGGAGAGAATTCTGAGATGAAAAAGCTGAAACTCCTCTCCCAATGGAGAAG[A/C]GTAGAAGCTAAGCTTGGATTTGGAATTCAGGGCTATGCAAAGAT
>500529_98 length=151
AACTCCAGGGGTTTCCTATCACCTCCAGGATAAAATACAGTAATCCTTTCTTTCCACATTGCAACTTTCCCCATTGCAGTTTCCATATATCGTGGTT[C/T]GGTATAAGAAATTAAATGGGAAATTGGGGGGAATTTTGAGGAAGCTGCA
>512374_84 length=147
GGGAAGCAGGACCATATATATGGAACAGAGAGAACTGGTCGTACGAAAGGCTGAGGTAGCTCACTGTGGATCCCCAAACAAGG[A/G]GGTCTTTTTTTTAGATTCCTACACTTGGATATGTTCACAGAGCTTGAGGAAGGCCTGCA
>523850_96 length=146
CTCCTCTATAAACATCAATCAGTTGTCAGGACCAGTGATAAAGACTACCAGATGATACTGGTCCAGCTCTGGCTTTTATGGTGTGTTTCCTTAAG[C/G]GAGGATTTCCTTGGTAAAGGCTTGACATCCAAGCCAGGCTGCTGCA
>549568_62 length=147
TGCAGAGCTTTGCTTCCTTTGGCCTGTGGGTCTGGCCAGGCCAGCTCAGAGACCCTTCAGT[G/C]CAGGGTGCTTCTCCAACGGCCCCTCAGCCCTGGTTGGCTTTCTCTAAGCAGAACACCAGAGCTCCAGGCTGCTTTGGAGGA
>570739_98 length=148
CAGCTCTAAATCCTATGACATCACTGAACTACCACAAAAATCCCCAGGAATCCACTATTCCCTCTACCCTCCAGGCCCACCTCCATAGGGCCAAAAC[C/T]ATCAAGGAGAATTTTCAGGTTCTTGACCAGGGGTGGGGAACCTGCA
>581143_105 length=148
TGCAGTTTTTCCCTTTATCATAATATCATCTGTGTAGTGGGTAAGCTGTACACCAGGTAGCTCTAATTCATCCAAAAGTTCAGCCACGATCCTATGACAAATAG[T/G]GGGGCTATGCAAATATCCTTGTGGCAAGTGTATAAAAGT
>64713_53 length=148
TGCAGAAGCCTTCAGAGTGGTCATTACTAGTGCCACTGAGTCATTTCAAGTT[A/G]TGATGAGAAAGAGCTCCTAAGATGAACATAAATGAGGAGGCTTAGGGTAGAAATATTTCGGCTCCACGGTGGCACCAATCAGTGTGAATTA
>687091_60 length=147
CCTTTAAACTTATCTGTTCTTGTTTCTTTAGCGTCATTTTACAGATAGTACTAGGTAGT[G/A]GACAGAGTCCTGGAGTTATAGTCAGAAGAAATTGACATAGCTGGATTCATTGAACATTTCTCACCTGGCCTAGCCCAACTGCA
>706067_104 length=147
AATGTTAATATGCAGATTATACTTGAGTGTGTCTTGCAGTGCATTTTTTTTTCCAGAGAGCTAGTTGTTAACATTTACCATCTTATCCTTGGACATCAGCTCT[T/C]CTGGAGTCAGGAAAACCTGTGTTCAAGGCTACCTCTGCA
>724843_30 length=143
GTTCAGTAAGGGATAGGGACTGTTTCTTT[T/C]ATAGTGCCAGGCCCTGTTTTGTGCTAGTACTTTAAAATAATGGGTTATGTAGAGTTTTAAGGTTTGCAAAGTGTTTATTGACTAAGTGAATCACCATATAAAGACTGCA
>768270_54 length=151
TGCAGGTGAAGGGTACTAAGCCTGTAGGAAACAAATCTCACAAACAAGTTTAA[C/T]AGATGAAAAGCCAAAAAACAAGCAAATAAACAAAACAATGAAACAATAACCAGAAGCAGGTAGATACAGAGTCAGCTGTAGTTCTGGAGTCCA
>792280_58 length=148
TGCAGGCTAGATAAAAAACACTGACCATAACCATTCCTACAGAGAGCAAGGACTTAC[A/G]AAACTATTTGCTTTACTTTGAAAACTTGTAGCATAATACATAATCCTCAGATCTCTCAAGGAATACTTTTTGGGTCCTATGTTCAC
>822_72 length=147
GCTATAACATTAGCTTTTACTACCAGTCCACCCCCAAATCTGACAGTTCCAATCGGTGATACTCTTGCTTA[C/T]ATTTGTAATAATGTCGTCTGGTGTGCACACTTTTCCTAATGATCTCTCTGTTTCACACAGGTGCATCTGCA
>86461_78 length=147
TGCAGAGGGAATTCCTTTCTTGTCTTCATATTAGTAATACATATGATGCACAGGTTAAGTGGAGTTTTTATTCATCC[T/C]GCACCCTAATGATCTAGTTCTATGTCTCCAGTGCCCTCTATAACAGTGGCCTTTTCTGATGTGGG
>884188_86 length=147
CTCCATTTTACTTTGTGATCCTCTCATTCCTGACCCTTTATTTAAAAAAGGAACTCTTTGTTTTTAATCCTTCACCCAATTTTAA[G/A]CACATAAATGAAGGGAATGTTGCAATAACGACTTGCCCAGCTTCCCAGAGAGCTGCA
>895445_30 length=148
GCTGGGGCAGGGGTGAAGAGGGCCCACTC[G/A]GCTAGAGAGGAGGGAGCACTCAGTTCAGTGTTTCCTGAGGCTTTTCTCCCCTCTGTGCAGGACTCAGCACTCAAGGAGGATGGACCCTGGCTTGAGGTTGTTGCCAAGGCTGCA
>906336_53 length=156
TGTAAAGTACTTACTTAACACAGTGCTTAGCACAGAGTAGTATGCAAGTTAT[G/A]TTCTTTTCCTTCTAANNNNNNACCGTATTTGAGAAATAGTGTGAGATTTGGAGTTAGGGAACCTGAGTTTGAAAAAGCTCAGCCACTTCATTCCCTGCA
>917296_108 length=147
AAAATGCCTTAAAAAGCAAAATAGGTCAATTGGAAAAAGAAGTCCAAAAGCTCACTGAAGAAAATAATTCCTTACTCCCCTGGGATTTTGCTTAAGTAAGAGACACA[C/T]ACTCTATTGGATATGGAAATCTATTTTACCCTGCA
>946248_71 length=147
AACAAGGGAAAAGAAAGGAGTAAAGGATTCAAATTGTAACTAAGAAGGCTTATTTTAAATACTTAGAAAA[C/A]TGTTTTGATGATTAGGTCAATTAAAATTTGAGAACAGTTACTAAGGAAGGTGATGAATTCTCTATTGCTGCA
>948429_71 length=146
TGCAGCCCAACCTTCGGATCCCCTGAACTGTCATTCCAACTCTGGACAATTCACTTTCAACAAATGCTCC[T/C]GAACAGCTCTTGCTCTGTGCCACAAAGGACCCTTTTCTTTTTTGCGTAAGCTCATCTGTAAAAAAACATTT
>962589_78 length=147
ACTCCCTCCACCAATACAGATCAGCAGCTCATCTCTAATCTCTATCCTTAGAGCAGACCTGTACAACTTGGCAGTAG[A/G]CAGGGGCCAAAATTAAAACAGGCTAGAGTACTTTGGTAGCAAATCCAGTAGCAAATCCAACTGCA
